# Supplementary material for: EnsembleSeq: a workflow towards real-time, rapid, and simultaneous multi-kingdom-amplicon sequencing for holistic and resource-effective microbiome research at scale
Source: Microbiol Spectr. 2024 Apr 30;12(6):e04150-23. doi: 10.1128/spectrum.04150-23 (PMC11237516; doi:10.1128/spectrum.04150-23)
Supplement: Table S1 — Species-level bacterial taxonomic assignments. [file spectrum.04150-23-s0002.xlsx]

## Sheet: species_salivabact
Table S1: Species level bacterial taxonomic assignments obtained using EMU and associated default database for the samples of this study. Barcode 96 pertains to positive control while 94 and 95 pertain to negative control pool and negative control respectively.
Species	Barcode.56	Barcode.02	Barcode.59	Barcode.89	Barcode.60	Barcode.31	Barcode.38	Barcode.44	Barcode.71	Barcode.32	Barcode.67	Barcode.26	Barcode.70	Barcode.80	Barcode.17	Barcode.78	Barcode.12	Barcode.45	Barcode.52	Barcode.96	Barcode.18	Barcode.74	Barcode.33	Barcode.37	Barcode.20	Barcode.09	Barcode.21	Barcode.49	Barcode.14	Barcode.79	Barcode.94	Barcode.36	Barcode.30	Barcode.76	Barcode.10	Barcode.29	Barcode.35	Barcode.04	Barcode.93	Barcode.66	Barcode.28	Barcode.54	Barcode.57	Barcode.73	Barcode.50	Barcode.34	Barcode.23	Barcode.41	Barcode.13
Abiotrophia defectiva	34	130	25	0	160	0	53	14	90	0	51	6371	0	14	13	693	82	0	24	0	387	0	768	24	58	0	46	38	10	96	0	167	115	71	0	11	175	122	0	27	0	922	475	113	41	1005	51	83	97
Actinobaculum sp. 313	0	0	0	0	0	0	0	0	0	0	0	0	0	0	0	0	0	0	0	0	0	0	0	0	0	0	0	0	0	0	0	0	0	0	0	0	0	0	0	0	0	0	0	0	0	0	0	0	0
Actinomyces dentalis	0	0	0	0	0	0	0	0	0	0	0	0	0	0	0	0	0	0	0	0	0	0	0	0	0	0	0	0	0	0	0	0	0	0	12	0	0	0	0	0	0	0	0	0	0	0	0	0	0
Actinomyces graevenitzii	97	10	0	0	0	10	32	0	24	62	34	149	0	180	40	0	0	71	10	0	0	56	13	18	18	123	18	51	0	0	0	127	0	0	29	207	40	165	0	16	118	0	0	0	32	20	17	50	20
Actinomyces johnsonii	16	0	0	0	0	0	0	0	0	0	0	0	0	0	0	0	0	0	0	0	0	0	0	0	0	0	0	0	0	0	0	0	0	0	0	0	0	0	0	0	16	0	0	0	0	0	0	0	0
Actinomyces massiliensis	0	0	0	0	0	0	0	0	0	0	0	0	0	0	0	0	18	0	0	0	0	0	0	0	0	0	0	0	0	0	0	0	0	0	0	0	0	0	0	0	0	0	0	0	0	0	0	0	0
Actinomyces naeslundii	30	0	16	0	168	0	0	28	32	0	0	20	34	0	0	0	62	17	0	0	0	0	30	0	0	18	0	0	0	16	0	17	0	0	90	15	67	0	13	0	54	18	0	0	0	74	56	0	0
Actinomyces oris	0	0	0	0	0	0	0	64	0	0	0	0	15	0	0	0	0	0	0	0	0	0	0	0	0	0	0	0	0	0	0	26	0	0	0	102	0	0	0	0	0	23	0	23	0	25	0	0	0
Actinomyces pacaensis	11	13	13	0	43	0	16	0	19	14	38	50	15	0	15	34	12	0	26	0	0	0	67	98	0	47	18	33	22	12	0	24	0	14	19	20	113	37	0	0	54	0	0	0	32	0	11	31	27
Actinomyces sp. oral taxon 171	0	0	0	0	0	0	0	0	0	0	0	0	15	0	0	0	0	0	0	0	0	0	0	0	0	24	21	0	0	0	0	0	0	0	0	0	0	0	0	0	0	0	0	0	0	0	0	33	0
Actinomyces sp. oral taxon 848	0	0	0	0	11	0	0	0	0	0	0	0	0	0	0	0	0	0	0	0	0	0	0	0	0	0	0	0	0	0	0	0	0	0	0	0	0	0	0	0	0	0	0	0	0	0	0	0	0
Actinomyces sp. oral taxon 897	0	0	0	0	0	0	0	0	0	0	0	0	0	0	0	0	0	0	0	0	0	0	0	0	0	0	0	0	0	0	0	0	0	0	0	0	0	0	0	0	0	0	0	0	14	0	0	0	0
Actinomyces viscosus	0	0	0	0	0	0	0	0	0	0	0	0	0	0	0	0	0	0	0	0	0	0	0	0	0	0	0	0	0	0	0	0	0	0	0	0	0	0	0	0	0	0	0	0	0	0	0	0	0
Aeromonas veronii	0	0	0	0	0	0	0	0	0	0	0	0	0	0	0	0	0	0	453	0	0	0	0	0	0	0	0	0	0	0	0	0	0	0	0	0	0	0	0	0	0	0	0	0	0	0	0	0	0
Aggregatibacter actinomycetemcomitans	0	0	0	0	0	0	0	0	0	0	0	0	0	0	0	0	0	0	0	0	0	0	0	0	34	0	0	0	0	0	0	0	0	0	0	0	0	0	0	0	0	0	0	0	0	0	0	0	0
Aggregatibacter aphrophilus	0	0	0	0	0	0	0	0	0	0	0	0	0	0	0	0	0	31	0	0	25	0	0	0	0	0	0	0	0	0	0	0	0	0	0	0	0	0	0	0	0	0	0	21	0	80	16	0	29
Aggregatibacter segnis	0	0	0	0	0	0	24	56	212	42	60	0	181	68	81	100	0	99	103	0	102	109	45	0	245	47	16	0	0	0	0	25	36	78	0	0	14	22	0	0	0	85	50	119	0	70	141	0	0
Alloprevotella rava	40	0	22	0	0	0	45	18	55	35	50	0	66	56	1013	57	0	51	20	0	158	11	32	36	0	80	45	35	31	13	0	0	67	57	42	21	18	138	0	0	39	0	0	187	47	34	133	0	194
Alloprevotella sp. E39	12	0	0	0	0	0	19	0	30	29	0	0	22	24	123	753	0	40	18	0	142	18	13	17	17	33	28	0	0	18	0	0	58	62	0	0	0	41	0	0	70	0	0	402	26	0	113	0	20
Alloprevotella tannerae	0	24	0	0	0	0	0	80	19	144	126	0	184	22	212	0	0	91	26	0	1063	183	72	0	146	17	0	43	42	94	0	0	392	28	76	39	0	834	11	0	128	31	0	20	257	437	131	0	41
Alloscardovia omnicolens	0	0	0	0	0	0	0	39	0	0	0	0	0	0	0	0	0	0	0	0	0	0	0	0	0	0	0	0	0	0	0	0	0	0	0	0	0	0	0	0	0	0	0	0	0	0	0	0	0
Aminipila sp. JN-18	0	19	0	0	0	0	0	0	0	0	0	0	12	0	58	0	30	0	0	0	0	0	0	0	0	0	0	0	0	0	0	0	0	0	33	0	0	0	0	0	0	0	0	0	0	0	0	0	0
Amniculibacterium aquaticum	0	0	0	0	0	0	0	0	0	0	0	0	0	0	0	13	0	0	0	0	0	0	0	0	0	0	0	0	0	0	0	0	0	0	0	0	0	0	0	0	0	0	0	0	0	0	0	0	0
Anaeroglobus geminatus	0	0	0	14	0	0	61	28	0	57	0	0	23	0	29	0	0	19	0	0	0	216	0	98	43	0	15	19	24	0	0	0	44	0	27	10	0	0	0	0	44	0	0	33	0	79	10	0	155
Atopobacter phocae	0	0	0	0	0	0	0	0	0	0	0	0	0	0	0	0	0	0	0	0	15	0	0	0	0	0	11	0	0	0	0	0	0	0	0	0	0	0	0	0	0	0	0	0	0	0	0	0	0
Atopobium deltae	0	0	0	0	0	0	0	0	0	0	0	0	0	0	0	0	0	0	0	0	0	0	0	0	0	0	0	0	0	0	0	0	0	0	0	0	0	0	0	0	0	0	0	0	0	0	0	0	0
Bacillus shackletonii	0	0	0	0	0	0	0	0	0	0	0	0	0	0	0	0	0	0	0	19	0	0	0	0	0	0	0	0	0	0	0	0	0	0	0	0	0	0	0	0	0	0	0	0	0	0	0	0	0
Bacteroidales bacterium CF	0	0	0	0	0	0	0	0	0	0	0	0	0	0	0	0	0	0	0	0	0	0	0	0	0	0	0	0	0	0	0	0	0	0	0	0	0	12	0	0	0	0	0	32	0	0	0	0	0
Bacteroides acidifaciens	0	0	0	0	0	0	0	0	0	0	0	0	13	0	74	0	0	0	15	0	30	0	11	0	0	23	0	0	0	0	0	0	19	0	0	0	0	0	0	0	0	0	0	17	0	0	22	0	0
Bacteroides faecichinchillae	0	0	0	0	0	0	0	0	0	0	0	0	0	0	0	0	0	0	0	0	0	0	0	0	0	0	0	0	0	0	0	0	0	0	0	0	0	0	0	0	0	0	0	0	0	0	0	0	0
Bacteroides heparinolyticus	0	0	0	0	0	0	0	0	0	0	0	0	20	0	0	0	0	0	0	0	0	0	0	0	0	0	0	0	0	0	0	0	0	0	0	0	0	0	0	0	0	0	0	0	0	0	0	0	0
Bacteroides intestinalis	0	0	0	0	0	0	0	0	0	0	0	0	0	0	0	27	0	0	0	0	0	0	0	0	0	0	0	0	0	0	0	0	0	0	0	0	0	0	0	0	0	0	0	12	0	0	0	0	0
Bacteroides uniformis	0	0	0	0	0	0	0	0	0	0	0	0	0	0	0	40	0	0	0	0	0	0	0	0	0	0	0	0	0	0	0	0	0	0	0	0	0	0	0	0	0	0	0	18	0	0	0	0	0
Bacteroides zoogleoformans	0	0	0	0	0	0	0	0	0	0	0	0	0	0	0	0	0	0	0	0	0	0	0	0	0	0	0	0	0	0	0	0	0	0	0	0	0	0	0	0	0	0	0	0	0	0	0	0	0
Bergeriella denitrificans	0	0	0	0	0	0	0	0	0	0	0	0	0	0	0	0	0	12	0	0	0	0	0	0	0	0	0	0	0	0	0	0	0	0	0	0	0	0	0	0	0	0	0	0	0	0	0	0	0
Bergeyella zoohelcum	26	0	11	0	0	58	39	26	0	42	11	0	45	0	24	66	0	134	16	0	141	19	95	0	30	35	16	20	47	0	0	27	44	33	0	83	20	59	11	11	40	48	13	17	22	51	58	22	21
Bifidobacterium breve	0	0	0	0	0	0	0	0	0	0	0	0	0	0	0	0	0	0	0	0	0	0	0	0	0	0	0	22	0	0	0	0	0	0	0	0	0	0	0	0	0	0	0	0	0	0	0	0	0
Bifidobacterium dentium	0	0	0	86	0	0	11	15	0	10	0	0	0	0	0	0	133	0	52	0	0	22	0	0	0	0	0	0	0	0	0	0	0	0	98	0	0	0	34	0	0	0	0	45	0	0	0	0	40
Bifidobacterium longum	0	0	0	0	0	0	0	0	0	0	0	0	0	0	0	0	0	0	0	0	0	0	0	0	0	0	0	0	0	0	0	0	0	0	0	0	0	0	0	0	0	0	0	0	13	0	0	0	0
Bifidobacterium moukalabense	0	0	0	0	0	0	76	0	0	17	0	0	0	0	0	0	0	0	0	0	0	79	0	0	0	0	0	0	0	0	0	0	0	0	0	0	0	0	0	0	0	0	0	0	0	0	0	0	0
Brevundimonas sp. SGAir0440	0	0	0	0	0	0	0	0	0	0	0	0	0	0	0	0	0	0	0	0	0	0	0	0	0	0	0	0	0	0	0	0	0	0	0	0	0	0	0	0	0	0	0	0	0	0	0	0	0
Breznakibacter xylanolyticus	0	0	0	0	0	0	0	0	0	0	0	0	0	0	29	0	0	0	0	0	0	0	0	0	0	0	0	0	0	0	0	0	0	0	0	0	0	0	0	0	22	0	0	0	0	0	0	0	0
Butyrivibrio fibrisolvens	0	0	0	0	0	0	0	0	0	0	0	0	0	0	0	0	0	0	0	0	0	0	0	0	0	0	0	0	0	0	0	0	0	0	0	0	0	0	0	0	0	0	0	0	0	0	0	0	0
Butyrivibrio hungatei	0	0	0	0	0	0	0	0	0	0	36	0	0	0	64	0	0	20	0	0	0	0	0	0	0	0	0	0	0	0	0	0	25	0	13	0	0	20	0	0	0	0	0	14	0	0	0	23	22
Butyrivibrio proteoclasticus	13	107	0	0	0	0	0	0	0	122	332	0	0	0	522	0	0	288	0	0	38	34	20	0	0	21	0	0	24	0	0	0	154	0	60	0	14	109	0	0	0	0	0	79	45	0	16	99	109
Campylobacter concisus	13	51	10	26	0	75	15	83	92	67	74	0	53	216	189	44	0	155	526	0	135	91	10	44	99	34	211	21	26	167	0	27	68	50	45	71	37	101	27	22	322	10	20	40	0	38	67	31	63
Campylobacter curvus	0	0	0	0	0	0	0	0	0	0	0	0	0	0	0	0	0	0	0	0	0	0	0	0	0	0	0	0	0	0	0	0	0	0	0	0	0	0	0	0	44	0	0	0	0	0	0	0	0
Campylobacter gracilis	0	43	0	0	0	0	0	17	0	12	0	0	10	0	0	15	0	165	0	0	26	14	17	17	13	0	0	16	15	18	0	11	18	0	36	14	0	30	0	0	0	0	0	0	0	56	46	0	12
Campylobacter rectus	0	0	0	0	0	0	0	0	0	0	0	0	0	0	35	0	0	0	0	0	0	0	0	0	0	0	0	0	0	0	0	0	0	0	16	0	0	0	0	0	0	0	0	29	0	0	0	0	0
Campylobacter showae	0	0	0	0	0	0	0	0	13	28	17	0	27	31	64	0	0	108	25	0	94	43	33	0	35	0	0	0	27	28	0	0	41	0	0	0	22	123	0	10	42	0	53	19	0	22	13	0	0
Candidatus Saccharibacteria bacterium oral taxon 488	0	0	0	0	0	0	0	0	0	0	0	0	0	0	0	0	0	0	0	0	0	0	0	0	0	0	19	0	0	0	0	0	0	0	0	0	0	0	0	0	0	0	0	0	0	0	0	0	0
Candidatus Saccharibacteria bacterium oral taxon 955	0	0	0	0	0	0	41	16	0	0	0	0	0	0	18	0	23	16	0	0	18	0	23	10	0	12	12	0	0	0	0	0	0	0	41	0	0	0	0	0	0	17	17	0	15	18	0	0	0
Candidatus Saccharibacteria bacterium oral taxon 957	0	11	0	0	0	0	36	21	0	44	0	42	11	0	18	0	0	13	16	0	32	0	41	0	0	25	95	23	0	0	0	0	18	0	22	0	0	31	0	34	12	0	0	15	65	0	14	23	20
Candidatus Saccharimonas aalborgensis	0	0	0	0	0	0	0	0	0	0	0	0	0	0	0	0	0	0	0	0	0	0	0	0	0	0	0	0	0	0	0	0	0	0	0	0	0	0	0	0	0	0	25	0	0	0	0	0	0
Capnocytophaga endodontalis	0	0	0	0	0	0	0	0	0	0	0	0	0	0	0	0	0	0	0	0	0	0	0	0	0	0	0	0	0	0	0	0	0	0	0	26	0	0	0	11	0	0	0	0	0	0	0	0	0
Capnocytophaga gingivalis	1014	0	29	0	41	1026	52	14	314	267	92	92	186	60	71	0	0	597	128	0	129	74	327	17	65	120	31	20	316	99	0	44	66	56	88	0	136	519	0	83	187	141	0	22	361	318	37	336	54
Capnocytophaga granulosa	106	0	0	0	0	11	22	29	42	0	21	0	57	64	34	0	0	444	86	0	32	0	24	11	15	27	0	0	24	45	0	265	0	0	18	0	0	86	0	46	0	57	0	0	187	76	0	12	0
Capnocytophaga haemolytica	0	0	0	0	0	0	0	0	0	0	0	0	0	0	0	0	0	0	0	0	0	0	0	0	0	0	0	0	0	0	0	0	0	0	0	0	0	0	0	0	0	0	0	0	0	0	0	0	0
Capnocytophaga leadbetteri	212	79	0	0	0	178	59	0	89	206	63	21	196	36	72	85	0	378	61	0	177	47	301	0	61	161	16	23	0	17	0	148	115	25	16	13	39	187	0	135	77	88	0	34	515	130	0	82	24
Capnocytophaga ochracea	0	0	0	0	0	0	0	0	0	11	0	0	0	0	0	0	0	0	0	0	0	11	0	0	17	0	0	0	0	0	0	0	0	0	17	0	0	0	0	0	0	0	0	0	0	27	18	0	0
Capnocytophaga sp. ChDC OS43	0	0	0	0	0	0	0	0	0	16	0	0	0	0	0	0	0	12	0	0	0	0	0	0	0	0	0	0	0	0	0	0	0	0	0	26	0	0	0	12	0	0	0	0	0	0	0	0	0
Capnocytophaga sp. oral taxon 323	0	0	0	0	0	0	22	0	0	0	0	0	11	15	0	0	0	0	0	0	0	0	0	21	0	0	0	0	0	0	0	0	0	0	0	0	0	0	0	0	0	0	0	0	0	0	0	0	0
Capnocytophaga sp. oral taxon 864	0	0	0	0	0	0	12	0	0	0	0	0	15	0	0	0	0	15	0	0	0	0	0	0	0	20	0	0	23	0	0	0	0	0	0	0	0	0	0	0	21	0	0	0	0	22	0	0	0
Capnocytophaga sputigena	58	22	14	0	0	34	0	11	16	11	10	21	17	0	0	0	0	18	0	0	105	0	116	0	0	46	27	0	67	25	0	0	197	45	0	0	50	16	0	46	95	15	0	0	101	29	34	31	27
Cardiobacterium hominis	40	0	18	0	16	21	0	0	0	0	14	0	49	0	0	0	0	43	0	0	0	0	11	0	0	19	0	0	0	12	0	0	0	0	0	16	33	0	0	15	0	10	0	0	10	0	0	13	0
Cardiobacterium valvarum	29	0	0	0	0	0	0	0	0	0	0	0	24	0	0	0	0	23	0	0	0	0	0	0	0	0	0	0	0	0	0	0	0	0	0	0	11	0	0	21	0	0	0	0	0	0	0	0	0
Carnobacterium divergens	0	0	0	0	0	0	0	0	0	0	0	0	0	0	0	0	0	0	0	0	0	0	0	0	0	0	0	0	0	0	0	0	0	0	0	0	0	0	0	0	0	0	0	0	0	0	0	0	0
Catonella morbi	0	177	27	0	0	30	52	37	30	50	90	0	131	26	373	0	0	96	19	0	181	22	125	65	97	48	28	0	179	0	0	32	117	23	107	20	46	22	0	14	62	16	0	277	25	117	34	116	90
Chryseobacterium arthrosphaerae	0	0	0	0	0	0	0	0	0	0	0	0	0	0	0	0	0	0	0	0	47	0	0	0	0	0	0	0	0	0	0	0	0	0	0	0	0	0	0	0	0	0	0	0	0	0	0	0	0
Chryseobacterium carnipullorum	0	0	0	0	0	0	0	0	0	0	0	0	0	0	0	0	0	0	0	0	198	0	0	0	0	0	0	0	0	0	0	0	0	30	0	0	0	0	0	0	0	0	0	0	0	0	0	0	0
Chryseobacterium carnis	0	0	0	0	0	0	0	0	0	0	0	0	0	0	0	0	0	0	0	0	609	0	0	0	0	0	0	0	0	0	0	0	0	135	0	0	0	0	0	0	0	0	0	0	0	0	0	55	0
Chryseobacterium montanum	0	0	0	0	0	0	0	0	0	0	0	0	0	0	0	0	0	0	0	0	72	0	0	0	0	0	0	0	0	0	0	0	0	13	0	0	0	0	0	0	0	0	0	0	0	0	0	0	0
Chryseobacterium piscium	0	0	0	0	0	0	0	0	0	0	0	0	0	0	0	0	0	0	0	0	12	0	0	0	0	0	0	0	0	0	0	0	0	0	0	0	0	0	0	0	0	0	0	0	0	0	0	0	0
Chryseobacterium reticulitermitis	0	0	0	0	0	0	0	0	0	0	0	0	0	0	0	13	0	12	0	0	28	0	0	0	0	0	0	0	0	0	0	0	0	0	0	0	0	0	0	0	0	0	0	0	0	0	0	0	0
Chryseobacterium sp. 6424	0	0	0	0	0	0	0	0	0	0	0	0	0	0	0	0	0	0	0	0	25	0	0	0	0	0	0	0	0	0	0	0	0	0	0	0	0	0	0	0	0	0	0	0	0	0	0	0	0
Cloacibacterium haliotis	0	0	0	0	0	0	0	0	0	0	0	0	0	0	0	0	0	0	0	0	111	0	0	0	0	0	0	0	0	0	0	0	0	17	0	0	0	0	0	0	0	0	0	0	0	0	0	0	0
Cloacibacterium normanense	0	0	0	0	0	0	0	0	0	0	0	0	0	0	0	0	0	0	0	0	84	0	0	0	0	0	0	0	0	0	0	0	0	0	0	0	0	0	0	0	0	0	0	0	0	0	0	0	0
Clostridium sp. BNL1100	216	0	19	0	20	0	33	40	83	160	43	0	0	86	145	0	0	55	21	0	44	54	194	0	199	0	76	0	15	0	0	63	41	57	39	18	0	0	0	114	0	55	0	81	12	120	39	0	141
Colibacter massiliensis	0	0	0	0	0	0	0	0	0	0	0	0	0	0	0	0	0	0	0	0	0	0	0	0	0	0	0	0	0	0	0	0	0	0	0	0	0	0	0	0	0	0	0	0	0	0	0	0	0
Corynebacterium argentoratense	13	0	0	0	0	0	0	0	0	0	186	0	0	0	0	0	0	0	0	0	0	0	0	0	0	0	0	0	0	0	0	0	0	0	0	0	0	0	0	0	0	0	0	0	0	0	0	0	0
Corynebacterium durum	0	0	13	0	18	0	0	0	0	0	0	0	11	0	0	0	12	0	0	0	0	0	0	0	0	20	0	0	0	0	0	0	0	0	0	0	0	0	0	0	11	0	0	0	0	0	0	0	0
Corynebacterium matruchotii	13	0	0	0	0	0	0	25	0	0	20	0	54	0	17	0	0	36	0	0	0	0	0	0	0	25	0	0	12	0	0	21	0	0	65	0	0	0	0	0	0	15	0	0	0	25	0	0	14
Crinalium epipsammum	0	0	0	0	0	0	0	0	0	0	0	0	0	0	0	0	0	0	0	0	0	0	0	0	0	0	0	0	0	12	0	0	0	0	0	0	0	0	0	0	0	0	0	0	0	13	0	0	0
Cryptobacterium curtum	0	0	0	0	0	0	41	0	0	0	0	0	0	0	0	0	16	0	0	0	0	37	0	0	0	0	0	44	0	0	0	0	0	0	0	0	0	0	0	0	0	0	0	0	0	0	0	0	0
Desulfobulbus oralis	0	0	0	0	0	0	0	0	0	0	0	0	0	0	0	0	27	0	0	0	0	0	0	0	0	0	0	0	0	0	0	0	0	0	0	0	0	0	0	0	0	0	0	0	0	0	0	0	0
Desulfovibrio desulfuricans	0	0	0	0	0	0	0	0	0	0	0	0	0	0	0	0	0	0	0	0	0	0	0	0	0	0	0	0	0	0	0	0	0	0	0	0	0	0	0	0	0	0	0	0	0	0	0	0	0
Desulfovibrio fairfieldensis	0	0	0	0	0	0	0	0	0	0	0	0	0	0	0	0	0	0	0	0	0	0	0	0	0	0	0	0	0	0	0	0	0	0	0	0	0	0	0	0	0	0	0	0	0	0	0	0	0
Dialister invisus	21	0	0	17	0	24	120	74	35	223	66	0	73	12	99	0	0	33	82	0	39	206	29	74	196	98	40	21	85	45	0	15	25	20	394	0	14	183	0	0	243	54	1091	103	296	141	63	14	172
Dialister micraerophilus	0	0	0	0	0	0	0	0	0	0	0	0	0	0	0	0	0	0	0	0	0	0	0	0	0	0	0	21	0	0	0	0	0	0	0	0	0	0	0	0	0	0	41	0	0	0	0	0	0
Dialister pneumosintes	0	21	0	0	0	0	93	35	0	0	19	0	50	0	50	0	0	22	21	0	0	0	0	0	103	10	10	0	16	57	0	0	28	10	17	31	0	25	0	0	0	0	0	104	0	128	0	0	0
Duncaniella sp. B8	0	0	0	0	0	0	0	0	0	0	0	0	0	0	0	0	0	0	0	0	0	0	0	0	0	0	0	0	0	0	0	0	0	0	0	0	0	0	0	0	0	0	0	0	0	0	0	0	0
Eikenella corrodens	34	0	0	0	0	17	10	0	0	14	0	0	60	14	20	10	0	196	11	0	37	0	47	0	0	0	0	0	0	30	0	0	11	15	0	0	13	21	0	68	16	18	0	0	0	40	0	0	24
Enterobacter bugandensis	0	0	0	0	0	0	0	0	0	0	0	0	0	0	0	0	0	0	0	0	0	0	0	0	0	0	0	0	0	0	0	0	0	0	0	0	0	0	0	0	0	0	0	0	0	0	0	0	0
Enterobacter cloacae	0	0	0	0	0	0	0	0	0	0	0	0	0	0	0	0	0	0	0	0	0	0	0	0	0	0	0	0	0	0	0	0	0	0	0	0	0	0	0	0	0	0	0	0	0	0	0	0	0
Enterobacter hormaechei	0	0	0	0	0	0	0	0	0	0	0	0	0	0	0	0	0	0	0	0	0	0	0	0	0	0	0	0	0	0	0	0	0	0	0	0	0	0	0	0	0	0	0	0	0	0	0	0	0
Enterocloster bolteae	0	0	0	0	0	0	0	0	0	0	0	0	0	0	0	0	0	0	0	0	0	0	0	0	0	0	0	0	0	0	0	0	0	0	0	0	0	0	0	0	23	0	0	17	0	0	0	0	0
Enterococcus avium	0	0	0	0	32	0	0	29	17	0	0	43	0	0	0	0	33	0	15	0	0	0	20	0	0	18	0	25	0	0	0	28	0	0	20	12	0	0	32	0	0	0	0	0	0	0	0	22	0
Enterococcus bulliens	0	0	0	0	0	0	0	0	0	0	0	0	0	0	0	0	0	0	0	0	0	0	0	0	0	0	0	0	0	0	0	0	0	0	0	0	0	0	0	0	0	0	0	0	0	0	0	0	0
Enterococcus durans	0	0	0	0	0	0	0	0	0	0	0	0	0	0	0	0	0	0	0	0	0	0	0	0	0	0	0	0	0	0	0	18	0	0	0	0	0	0	0	0	0	0	0	0	0	0	0	0	0
Enterococcus faecium	0	0	0	0	0	0	0	0	0	0	0	15	0	0	0	0	0	0	0	0	0	0	0	0	0	0	0	0	0	0	0	0	0	0	0	0	0	0	14	0	0	0	0	0	0	0	0	0	0
Enterococcus gilvus	0	0	0	0	0	0	0	0	0	0	0	0	0	0	0	0	0	0	0	0	0	0	0	0	0	0	0	0	0	0	0	0	0	0	0	0	0	0	0	0	0	0	0	0	0	0	0	0	0
Enterococcus hirae	0	0	0	0	0	0	0	0	0	0	0	0	0	0	0	0	18	0	0	0	0	0	0	0	0	0	0	0	0	0	0	0	0	0	0	0	0	0	0	0	0	0	0	0	0	0	0	0	0
Enterococcus mundtii	0	17	0	35	71	41	40	73	55	0	26	124	0	0	44	0	106	15	17	0	22	0	44	35	12	45	54	86	51	18	0	54	72	0	65	46	54	29	81	16	0	44	0	0	28	35	52	62	46
Enterococcus sulfureus	0	0	0	0	0	0	0	0	0	0	0	0	0	0	0	0	0	0	0	0	0	0	0	0	0	0	0	0	0	0	0	0	0	0	0	0	0	0	0	0	0	0	0	0	0	0	0	0	0
Enterococcus termitis	0	0	0	0	0	0	0	15	0	0	0	30	0	0	0	0	28	0	0	0	0	0	0	0	0	0	0	0	0	0	0	0	20	0	17	0	0	0	0	0	0	0	0	0	0	0	0	0	0
Escherichia coli	0	0	0	0	0	0	0	0	0	0	0	0	0	0	0	0	0	0	0	34718	0	0	0	0	0	0	0	0	0	0	0	0	0	0	0	0	0	0	0	0	0	0	0	0	0	0	0	0	0
Eubacterium oxidoreducens	0	0	0	0	0	0	0	0	0	0	0	0	0	0	0	0	0	0	0	0	0	0	0	0	0	0	0	0	0	0	0	0	0	0	0	0	0	0	0	0	0	0	0	0	0	0	0	0	0
Facklamia languida	0	0	0	0	0	0	0	0	0	0	0	18	0	0	0	0	0	0	0	0	0	0	0	0	0	0	0	0	0	0	0	0	0	0	0	0	0	0	0	0	0	0	0	0	0	0	0	0	0
Filifactor alocis	12	83	18	12	25	0	0	19	0	50	33	0	197	0	73	0	0	25	0	0	52	12	23	0	0	0	0	31	13	0	0	0	0	10	182	34	0	35	0	0	0	10	0	174	0	69	0	0	25
Flavobacteriaceae bacterium 3519-10	0	0	0	0	0	0	0	0	0	0	0	0	0	0	0	0	0	0	0	0	1446	0	0	0	0	0	0	0	0	0	0	0	0	235	0	0	0	0	0	0	0	0	0	39	0	0	0	133	22
Fretibacterium fastidiosum	0	0	0	11	0	0	0	0	0	0	0	0	31	0	14	0	0	0	0	0	0	0	0	0	0	0	0	0	0	0	0	0	0	0	22	0	0	0	0	0	0	0	0	15	0	0	0	0	0
Fudania jinshanensis	0	0	0	0	0	0	0	0	0	0	0	0	0	0	0	0	0	0	0	0	0	0	0	0	0	0	0	0	0	0	0	0	0	0	0	0	18	0	0	0	0	0	0	0	0	0	0	0	0
Fusobacterium gonidiaformans	0	0	0	0	0	0	0	0	0	0	0	0	0	0	0	0	0	0	0	0	23	0	0	0	0	0	0	0	0	0	0	0	0	0	0	0	0	0	0	0	0	0	0	0	0	0	0	0	0
Fusobacterium nucleatum	30	22	0	0	0	37	160	50	19	125	37	0	134	17	98	0	0	93	19	0	40	65	27	44	176	111	21	13	56	33	0	48	30	12	159	16	34	51	0	17	167	53	0	80	12	188	33	18	58
Fusobacterium periodonticum	65	245	40	0	0	479	40	43	225	284	52	0	91	261	288	0	0	66	0	0	605	112	36	45	154	328	49	56	397	11	0	94	259	25	12	38	0	356	0	12	198	33	0	72	40	13	77	127	84
Gardnerella vaginalis	0	0	0	0	0	0	0	0	0	0	0	0	0	0	0	0	0	0	0	0	20	0	0	0	0	0	0	16	0	0	0	0	0	0	0	0	0	0	0	0	0	0	0	0	0	0	0	0	0
Gemella bergeri	0	0	0	0	0	0	0	0	0	0	0	0	0	0	0	0	0	0	0	0	0	0	0	0	0	0	0	0	0	0	0	0	0	0	0	0	0	0	0	0	0	0	0	0	0	0	0	0	0
Gemella haemolysans	293	47	149	0	74	501	517	443	384	956	222	3285	753	144	371	202	2141	433	192	0	723	1221	827	818	1447	495	265	467	702	80	0	1280	463	1646	495	95	160	658	22	783	626	892	0	1407	371	1973	1815	3124	197
Gemella morbillorum	220	0	0	0	22	28	316	15	186	148	83	1246	24	91	187	0	275	215	363	0	227	68	1198	0	323	243	29	83	62	55	0	522	65	71	195	0	21	270	0	55	108	1006	0	458	275	204	362	163	29
Gemella sanguinis	686	32	247	50	97	443	1945	1126	441	939	653	2776	421	569	720	0	6746	999	323	0	826	353	1888	1732	2458	1376	304	1258	2077	17	2	1003	713	96	956	597	773	836	142	1800	1409	810	0	472	627	170	103	6207	974
Gemella sp. oral taxon 928	0	0	0	0	0	0	0	0	0	0	0	0	0	0	0	0	0	0	0	0	0	0	0	0	0	0	0	0	0	0	0	0	0	0	0	0	0	0	0	0	0	0	0	0	0	0	0	0	0
Gemella taiwanensis	0	0	0	0	0	0	0	0	0	0	0	0	0	0	0	0	0	0	0	0	0	0	0	0	0	0	0	0	0	0	0	0	0	0	0	0	0	0	0	0	0	0	0	0	0	0	0	0	0
Globicatella sanguinis	0	0	0	0	0	0	0	0	0	0	0	0	0	0	0	0	0	0	0	0	0	0	0	0	0	0	0	0	0	0	0	0	0	0	0	0	0	0	0	0	0	0	0	0	0	18	0	0	0
Globicatella sulfidifaciens	0	0	0	0	0	0	0	0	0	0	0	58	0	0	0	0	0	0	0	0	0	0	0	0	0	0	0	0	0	0	0	0	0	0	0	0	0	0	0	0	0	16	0	0	0	0	0	0	0
Granulicatella adiacens	254	362	67	428	265	321	289	497	536	124	162	1050	315	105	421	16	562	190	303	0	309	45	567	313	240	443	313	382	625	126	0	544	364	173	435	413	416	362	253	407	180	484	0	128	298	508	243	376	364
Granulicatella balaenopterae	0	0	0	0	0	0	0	0	0	0	0	0	0	0	0	0	0	0	0	0	0	0	0	0	0	0	0	0	0	0	0	0	0	0	0	0	0	0	0	0	0	0	0	0	0	0	0	0	0
Granulicatella elegans	1686	3469	745	3962	3044	2204	2604	3730	3766	994	1486	8065	3073	926	3752	223	5018	1273	2749	0	2542	846	5118	2272	2607	2779	2733	3265	5127	1342	0	4280	3950	2891	2537	3328	3825	3089	2107	3792	1787	3952	0	1997	1728	2734	2928	2987	3017
Haemophilus haemolyticus	20	0	0	0	0	0	0	0	12	0	0	0	80	36	16	0	0	0	22	0	52	0	0	0	89	0	0	0	0	0	0	0	0	79	0	0	0	0	0	0	319	12	0	192	0	34	58	0	0
Haemophilus influenzae	0	0	0	0	0	0	0	0	0	0	0	0	0	0	0	0	0	0	0	0	0	0	0	0	0	0	0	0	0	0	0	0	0	0	0	0	0	0	0	0	0	0	0	0	0	0	0	0	0
Haemophilus parahaemolyticus	0	0	25	0	0	531	0	0	119	43	137	0	25	160	35	0	0	0	0	0	168	78	0	0	0	0	0	0	12	0	0	0	72	100	0	58	0	14	0	0	120	0	306	26	0	267	13	0	0
Haemophilus parainfluenzae	204	170	568	1158	0	2605	790	1411	2037	1276	1093	13	1441	2558	1715	0	0	3648	413	0	3395	1814	698	1583	971	804	391	555	1890	24	0	288	1121	551	32	945	704	851	761	186	3390	201	1283	745	811	971	1663	105	1129
Haemophilus sp. oral taxon 036	0	0	0	0	0	0	0	0	0	0	0	0	54	0	0	0	0	0	0	0	0	0	0	0	0	0	0	0	0	0	0	0	26	14	0	0	0	0	0	0	51	0	0	39	0	18	0	0	0
Haemophilus sputorum	0	0	0	0	0	0	0	0	30	26	19	0	28	92	31	0	0	0	0	0	100	51	0	0	0	0	25	52	12	0	0	0	36	0	0	0	0	0	0	0	253	0	182	13	0	0	116	0	0
Howardella ureilytica	0	0	0	0	0	0	11	0	0	16	0	0	0	0	0	0	15	0	0	0	0	14	0	0	0	0	0	36	0	0	0	0	0	0	42	0	0	0	0	0	0	0	0	0	0	0	0	0	0
Hungateiclostridium cellulolyticum	22	0	0	0	0	0	0	0	0	24	0	0	16	0	38	0	53	24	0	0	0	0	0	0	0	0	0	0	0	0	0	19	0	0	0	0	0	0	0	0	0	17	0	26	25	0	0	0	0
Hungateiclostridium saccincola	56	0	0	0	20	0	20	80	31	41	20	0	19	0	76	0	98	129	0	0	56	22	24	0	0	37	0	0	0	0	0	50	0	0	0	0	0	76	0	0	0	63	0	56	94	51	0	0	31
Hungateiclostridium straminisolvens	0	0	0	0	0	0	0	19	0	0	0	0	0	0	14	0	0	0	0	0	0	0	0	0	0	0	0	0	0	0	0	0	0	0	0	0	0	0	0	0	0	16	0	21	53	0	0	0	0
Hungateiclostridium thermocellum	0	0	0	0	0	0	0	0	0	0	0	0	0	0	0	0	0	0	0	0	0	0	0	0	0	0	0	0	0	0	0	0	0	0	0	0	0	0	0	0	0	0	0	0	0	0	0	0	0
Hungatella hathewayi	0	0	0	0	0	0	0	63	0	0	0	0	0	0	30	0	0	30	0	0	21	0	14	0	57	0	0	0	0	0	0	0	0	76	19	0	0	0	0	0	0	0	0	0	0	20	0	0	35
Hungatella xylanolytica	0	0	0	0	0	0	0	0	0	0	0	0	0	0	0	0	0	0	0	0	0	0	0	0	0	0	0	0	0	0	0	0	0	0	0	0	0	0	0	0	0	0	0	0	0	0	0	0	0
Isobaculum melis	0	0	0	0	0	0	0	0	0	0	0	0	0	0	0	0	0	0	0	0	0	0	0	0	0	0	0	0	0	0	0	0	0	0	0	0	0	0	0	0	0	0	0	0	0	0	0	0	0
Johnsonella ignava	0	0	0	0	0	0	0	0	0	0	0	0	0	0	13	0	0	0	0	0	0	0	0	0	0	0	0	0	0	0	0	0	0	0	0	0	0	0	0	0	0	0	0	0	0	0	0	0	0
Kingella denitrificans	0	0	0	0	0	0	0	0	0	0	0	0	50	0	0	0	0	0	0	0	0	0	14	0	0	0	0	0	0	0	0	0	0	136	0	0	97	112	0	0	0	0	0	15	0	0	0	0	0
Kingella kingae	0	0	0	0	0	0	0	0	0	0	0	0	67	0	0	0	0	0	0	0	0	0	0	0	0	0	0	0	31	0	0	0	0	12	0	0	0	0	0	0	0	0	0	0	0	0	0	0	0
Kingella negevensis	0	0	0	0	0	0	0	0	38	0	0	0	0	0	0	0	0	0	0	0	0	0	0	0	0	0	0	0	0	0	0	0	0	0	0	0	0	0	0	0	0	0	14	0	0	0	0	0	0
Kingella oralis	23	0	0	421	0	0	0	0	0	0	0	0	28	0	0	0	0	16	0	0	0	0	0	0	0	0	0	0	0	0	0	0	0	0	13	90	23	0	0	0	63	0	0	0	0	27	0	12	0
Kingella potus	0	0	0	0	0	0	0	0	0	0	0	0	0	0	0	0	0	0	0	0	0	0	0	0	0	0	0	0	0	0	0	0	0	0	0	0	0	0	0	0	0	0	0	0	0	0	0	0	0
Laceyella sacchari	0	12	0	0	0	0	0	0	0	0	0	0	0	0	0	0	0	0	0	0	0	0	0	12	0	0	10	0	0	0	0	0	0	0	0	0	0	0	0	0	0	0	0	0	0	0	0	0	0
Lachnoanaerobaculum gingivalis	0	775	34	0	0	83	19	14	52	39	67	10	12	118	85	0	34	44	32	0	102	35	121	91	17	75	12	0	48	0	0	80	78	27	23	23	37	189	0	237	143	24	0	43	294	0	29	34	48
Lachnoanaerobaculum orale	13	0	0	0	0	0	0	0	0	42	11	0	0	0	0	0	0	14	49	0	0	0	0	34	0	0	18	14	0	0	0	0	0	0	19	32	34	31	0	0	70	0	0	0	36	16	0	173	21
Lachnoanaerobaculum saburreum	53	27	0	0	0	0	54	68	0	40	63	0	29	12	38	0	0	85	177	0	76	40	368	64	43	25	65	32	63	17	0	23	73	42	135	181	129	173	26	0	259	46	11	31	113	81	0	470	100
Lachnoanaerobaculum umeaense	32	0	0	0	0	0	17	0	0	31	20	0	0	16	15	0	0	23	118	0	153	16	33	16	61	0	0	0	33	0	0	0	19	14	17	0	20	18	0	0	35	24	0	20	53	23	0	52	37
Lachnoclostridium sp. YL32	0	0	0	0	0	0	0	0	0	0	0	0	0	0	0	0	0	0	0	0	0	0	0	0	0	0	0	0	0	0	0	0	0	0	0	0	0	0	0	0	13	0	0	15	0	0	0	0	0
Lachnospiraceae bacterium oral taxon 500	0	0	0	0	0	0	0	0	0	0	17	0	27	0	14	0	0	0	0	0	26	0	22	0	0	0	0	0	0	0	0	0	0	0	0	0	0	0	0	0	0	0	0	0	0	0	0	0	0
Lacrimispora algidixylanolytica	0	0	0	0	0	0	0	0	0	0	0	0	0	0	0	0	0	0	0	0	0	0	0	0	0	0	0	0	0	0	0	0	0	0	0	0	0	0	0	0	0	0	0	0	0	0	0	0	0
Lacrimispora amygdalina	0	0	0	0	0	0	0	0	0	0	0	0	0	0	0	0	0	0	0	0	0	0	0	0	0	0	0	0	0	0	0	0	0	0	0	0	0	0	0	0	0	0	0	0	0	0	0	0	0
Lacrimispora saccharolytica	0	0	0	0	0	0	0	21	0	0	0	0	0	0	17	0	0	0	0	0	0	0	22	0	0	0	0	0	0	0	0	0	0	23	0	0	0	0	0	0	0	0	0	33	0	0	0	0	0
Lactobacillus antri	0	0	0	0	0	0	0	0	0	0	0	0	0	0	0	0	42	0	0	0	0	0	0	0	0	0	0	0	0	0	0	0	0	0	0	0	0	0	0	0	0	0	0	0	0	0	0	0	0
Lactobacillus crispatus	0	0	0	0	0	0	0	0	0	0	0	0	0	0	0	0	0	0	34	0	0	0	0	10	0	0	0	0	0	0	0	0	0	0	0	0	0	0	0	0	0	0	0	0	0	0	0	0	0
Lactobacillus delbrueckii	0	0	0	0	0	0	0	0	0	0	0	0	0	0	0	0	0	0	0	0	0	0	0	0	0	0	0	0	0	0	0	0	0	0	0	0	0	0	0	0	0	0	0	0	0	0	0	0	0
Lactobacillus gasseri	0	0	0	0	0	0	0	0	0	0	115	0	0	0	48	0	41	0	184	0	0	0	0	60	0	0	0	79	0	0	0	21	0	0	0	44	0	0	0	0	0	0	0	0	0	0	0	0	0
Lactobacillus mucosae	0	0	0	0	0	0	24	0	0	0	0	0	0	0	0	0	0	0	0	0	0	0	0	0	0	0	0	0	0	0	0	0	0	0	0	0	0	0	0	0	0	10	0	0	0	0	0	0	0
Lactobacillus oris	0	0	0	0	0	0	0	0	0	0	0	0	0	0	0	0	77	0	19	0	0	0	0	13	0	0	0	0	0	0	0	0	0	0	0	21	0	0	0	0	0	0	0	0	0	0	0	0	0
Lactobacillus paracasei	0	0	0	0	0	0	0	0	0	0	0	0	0	0	0	0	0	0	0	0	0	0	0	0	0	0	0	0	0	0	0	0	0	0	0	0	0	0	0	0	0	0	0	0	0	0	0	0	0
Lactobacillus paragasseri	0	0	0	0	0	0	0	0	0	0	0	0	0	0	0	0	0	0	0	0	0	0	0	0	0	0	0	0	0	0	0	0	0	0	0	0	0	0	0	0	0	0	0	0	0	0	0	0	0
Lactobacillus reuteri	0	0	0	0	0	0	0	0	0	0	0	0	0	0	0	0	0	0	0	0	0	0	0	0	0	0	0	0	0	0	0	0	0	0	0	0	0	0	0	0	0	0	0	0	0	0	0	0	0
Lactobacillus rhamnosus	0	0	0	0	0	0	0	0	0	0	0	0	0	0	0	0	22	0	0	0	0	0	0	0	0	0	0	0	0	0	0	0	0	0	0	0	0	0	0	0	0	0	0	0	0	0	0	0	0
Lactobacillus salivarius	0	0	0	0	0	0	10	0	0	0	60	0	0	0	0	0	0	0	170	0	0	14	0	16	0	0	0	145	0	0	0	0	0	0	0	0	11	0	0	0	0	0	0	0	0	24	0	0	0
Lactobacillus ultunensis	0	0	0	0	0	0	0	0	0	0	0	10	0	0	0	0	0	0	0	0	0	0	0	0	0	0	0	0	0	0	0	0	0	0	0	0	0	0	0	0	0	0	0	0	0	0	0	0	0
Lactobacillus vaginalis	0	0	0	0	0	0	13	17	0	0	0	0	0	0	0	0	36	0	17	0	0	0	0	70	0	0	0	0	0	0	0	0	0	0	0	43	0	0	0	0	0	0	0	0	0	0	0	0	0
Lancefieldella parvula	484	135	0	88	1518	13	306	287	50	196	230	209	0	57	49	79	44	34	451	0	114	40	107	380	35	29	314	662	12	147	0	341	19	361	179	407	477	553	55	156	209	18	161	161	400	57	34	766	767
Lancefieldella rimae	22	0	0	12	121	0	80	30	16	47	37	0	37	0	11	0	93	14	22	0	0	269	0	0	41	17	0	53	28	24	0	10	10	0	332	86	0	44	0	20	73	24	0	113	27	45	24	0	41
Lautropia dentalis	0	0	0	0	0	0	0	0	0	0	0	0	31	0	0	0	0	0	0	0	0	0	0	0	0	0	0	0	0	0	0	0	0	0	0	0	0	0	0	0	0	0	0	0	0	0	0	0	0
Lautropia mirabilis	0	0	17	49	0	0	10	16	18	0	30	0	127	0	0	0	0	45	0	0	20	0	13	0	59	0	11	0	0	57	0	20	0	14	0	165	24	0	0	0	221	13	187	0	11	47	16	0	58
Leptotrichia buccalis	0	0	0	0	0	0	10	0	0	0	0	0	0	0	0	0	0	12	0	0	0	0	15	0	0	0	0	0	0	0	0	0	0	0	0	0	0	0	0	0	0	0	0	0	0	0	0	0	0
Leptotrichia hofstadii	0	0	0	0	0	0	0	0	0	0	0	0	0	0	0	0	0	0	0	0	0	0	12	0	0	0	0	0	0	0	0	0	0	0	0	0	0	0	0	0	0	0	0	0	0	0	0	0	0
Leptotrichia hongkongensis	0	0	0	17	0	0	0	0	0	0	0	0	0	0	0	0	0	0	0	0	0	0	0	0	0	0	0	0	0	0	0	0	0	0	0	13	0	0	0	0	0	0	0	0	0	0	0	0	0
Leptotrichia sp. oral taxon 212	14	70	13	0	0	26	21	0	12	44	12	34	0	27	49	0	17	20	0	0	88	11	36	28	20	76	0	0	10	0	0	10	37	0	0	0	0	56	0	44	22	12	0	0	86	0	0	11	10
Leptotrichia sp. oral taxon 498	0	0	0	0	0	0	0	0	0	0	0	0	0	0	0	0	0	0	0	0	0	0	0	0	0	0	0	0	0	0	0	0	0	0	0	0	0	0	0	0	0	0	0	0	0	0	0	0	0
Leptotrichia wadei	0	303	0	34	0	0	0	23	0	25	0	0	0	0	13	0	0	39	0	0	30	0	0	0	0	0	12	0	0	0	0	22	0	0	0	0	0	0	11	27	0	0	0	13	16	0	0	20	0
Limosilactobacillus fermentum	0	0	0	0	0	0	0	0	0	0	11	0	0	0	21	0	0	0	0	0	0	0	0	0	0	0	0	0	0	0	0	0	0	0	0	0	0	0	0	0	0	0	0	0	0	0	0	0	0
Mediterranea massiliensis	0	0	0	0	0	0	0	0	0	0	0	0	0	0	0	0	0	0	0	0	0	0	0	0	43	0	0	0	0	0	0	0	0	0	0	0	0	0	0	0	0	0	0	37	0	0	0	0	0
Megasphaera elsdenii	0	0	0	0	0	0	0	0	0	0	0	0	0	0	0	0	0	0	0	0	0	0	0	0	0	0	0	0	0	0	0	0	0	0	0	0	0	0	0	0	0	0	0	0	0	0	0	0	0
Megasphaera indica	0	0	0	0	0	0	0	0	0	0	0	0	0	0	0	0	0	0	0	0	0	0	0	0	0	0	0	0	0	0	0	0	0	0	0	0	0	0	0	0	0	0	0	0	0	0	0	0	0
Megasphaera micronuciformis	20	10	0	0	10	16	617	632	32	170	47	0	34	75	286	297	0	240	16	0	0	90	0	687	80	42	973	625	0	1752	0	319	52	198	123	629	73	740	109	0	370	13	1184	91	283	256	87	120	799
Micrococcus luteus	0	0	0	0	0	0	0	0	0	0	0	0	0	0	0	0	0	0	0	0	0	0	0	0	0	0	0	0	0	0	0	0	0	0	0	0	0	0	0	0	0	0	0	0	0	0	0	0	0
Mitsuokella jalaludinii	0	0	0	0	0	0	0	0	0	0	0	0	0	0	0	0	0	0	0	0	0	0	0	0	0	0	0	0	0	0	0	0	0	0	0	0	0	0	0	0	0	0	0	0	0	51	0	0	42
Mogibacterium diversum	58	129	22	0	157	0	58	139	19	121	62	0	0	40	48	0	412	0	147	0	24	47	0	217	69	35	11	93	15	13	0	118	14	63	60	55	152	115	37	198	76	15	0	71	47	19	18	92	50
Mogibacterium neglectum	0	0	0	0	0	0	0	0	0	0	0	0	0	0	0	0	16	0	0	0	0	0	0	0	0	0	0	0	0	0	0	0	0	0	0	0	0	0	0	0	0	0	0	0	0	0	0	0	0
Mogibacterium timidum	0	93	0	0	24	0	0	0	0	0	0	0	40	0	0	0	118	0	0	0	0	0	0	0	0	0	0	0	0	0	0	0	0	0	66	0	0	0	0	0	0	0	0	22	0	18	0	0	0
Mycobacterium grossiae	0	0	0	0	0	0	0	0	0	0	0	0	0	0	0	0	0	0	0	14	0	0	0	0	0	0	0	0	0	0	0	0	0	0	0	0	0	0	0	0	0	0	0	0	0	0	0	0	0
Mycobacterium palauense	0	0	0	0	0	0	0	0	0	0	0	0	0	0	0	0	0	0	0	45	0	0	0	0	0	0	0	0	0	0	0	0	0	0	0	0	0	0	0	0	0	0	0	0	0	0	0	0	0
Mycolicibacterium anyangense	0	0	0	0	0	0	0	0	0	0	0	0	0	0	0	0	0	0	0	53	0	0	0	0	0	0	0	0	0	0	0	0	0	0	0	0	0	0	0	0	0	0	0	0	0	0	0	0	0
Mycolicibacterium goodii	0	0	0	0	0	0	0	0	0	0	0	0	0	0	0	0	0	0	0	23	0	0	0	0	0	0	0	0	0	0	0	0	0	0	0	0	0	0	0	0	0	0	0	0	0	0	0	0	0
Mycolicibacterium madagascariense	0	0	0	0	0	0	0	0	0	0	0	0	0	0	0	0	0	0	0	12	0	0	0	0	0	0	0	0	0	0	0	0	0	0	0	0	0	0	0	0	0	0	0	0	0	0	0	0	0
Mycolicibacterium neoaurum	0	0	0	0	0	0	0	0	0	0	0	0	0	0	0	0	0	0	0	14	0	0	0	0	0	0	0	0	0	0	0	0	0	0	0	0	0	0	0	0	0	0	0	0	0	0	0	0	0
Mycolicibacterium smegmatis	0	0	0	0	0	0	0	0	0	0	0	0	0	0	0	0	0	0	0	10423	0	0	0	0	0	0	0	0	0	0	0	0	0	0	0	0	0	0	0	0	0	0	0	0	0	0	0	0	0
Mycolicibacterium sphagni	0	0	0	0	0	0	0	0	0	0	0	0	0	0	0	0	0	0	0	106	0	0	0	0	0	0	0	0	0	0	0	0	0	0	0	0	0	0	0	0	0	0	0	0	0	0	0	0	0
Mycoplasma faucium	0	0	0	0	0	0	0	0	0	0	0	0	0	0	0	0	0	0	0	0	0	0	0	0	0	0	0	0	0	0	0	0	0	0	0	0	0	0	0	0	0	0	0	0	0	0	0	0	0
Mycoplasma salivarium	0	0	0	0	0	0	0	0	0	0	0	0	0	0	0	0	0	0	0	0	0	0	0	0	0	0	0	0	0	0	0	0	0	0	0	0	0	0	0	0	0	0	0	0	0	0	0	0	0
Neisseria animalis	0	0	0	0	0	0	0	0	35	0	0	0	0	0	0	0	0	0	0	0	14	0	0	0	0	0	0	0	0	0	0	0	0	0	0	0	0	0	0	0	0	0	20	0	40	0	16	0	0
Neisseria bacilliformis	0	0	0	431	0	0	0	44	0	0	0	0	141	0	0	0	0	170	10	0	0	0	0	0	0	10	0	0	0	27	0	38	0	0	19	80	56	44	0	0	0	0	0	0	0	0	0	0	0
Neisseria canis	13	0	0	53	0	16	0	0	0	0	0	0	0	0	0	0	0	12	0	0	21	0	0	0	0	30	0	0	29	0	0	0	0	0	0	0	0	20	17	0	20	0	18	0	17	0	0	0	22
Neisseria chenwenguii	0	0	0	0	0	0	0	0	0	0	0	0	0	0	0	0	0	54	0	0	0	0	0	0	0	0	0	0	0	0	0	0	0	0	0	0	0	0	0	0	0	0	0	0	0	0	0	0	0
Neisseria cinerea	0	0	83	0	0	13	0	0	0	0	0	0	0	0	22	0	0	0	0	0	34	0	0	0	0	0	13	0	0	0	0	0	33	33	0	0	0	18	0	0	0	0	0	610	0	0	0	0	0
Neisseria elongata	98	0	99	0	0	172	78	24	123	50	84	0	472	45	30	371	0	575	16	0	222	91	47	0	0	22	19	0	30	26	0	23	58	23	23	15	0	131	19	0	244	194	209	21	735	215	68	0	33
Neisseria flavescens	17	0	0	13	0	0	0	0	0	0	0	0	0	0	0	0	0	24	0	0	23	0	0	0	0	18	0	0	0	0	0	0	0	0	0	0	0	0	0	0	0	0	0	0	14	0	0	0	17
Neisseria gonorrhoeae	0	0	0	0	0	0	0	0	0	0	0	0	0	0	0	0	0	0	0	0	15	0	0	0	0	0	0	0	0	0	0	0	0	0	0	0	0	0	0	0	0	0	0	0	0	0	12	0	0
Neisseria macacae	0	0	11	293	0	0	0	189	17	13	0	0	291	38	0	0	0	114	0	0	170	17	247	21	85	32	0	0	0	0	0	189	0	0	0	205	230	21	0	15	0	152	52	0	0	143	263	0	303
Neisseria meningitidis	63	55	0	34	0	96	0	0	44	101	56	0	34	37	71	0	0	35	39	0	158	33	24	0	0	87	43	0	47	0	0	78	193	0	0	0	13	61	21	0	29	25	57	14	70	19	71	63	96
Neisseria mucosa	72	0	30	497	0	573	24	426	33	32	21	0	320	58	91	0	0	147	95	0	529	32	522	26	123	102	56	0	26	0	0	216	25	0	109	370	455	76	21	13	0	143	78	97	0	1792	393	44	433
Neisseria oralis	18	0	0	279	0	0	0	0	0	0	0	0	0	0	14	0	0	0	0	0	61	0	10	0	0	0	60	0	0	186	0	0	41	45	0	18	19	0	0	0	0	0	0	0	0	0	71	12	0
Neisseria perflava	13	0	0	2361	0	4382	0	0	729	0	0	0	0	0	11	0	0	18	0	0	72	0	0	16	0	0	0	0	0	0	0	0	0	0	0	0	138	0	0	0	0	0	0	0	21	0	53	0	1728
Neisseria sicca	0	0	0	17	0	0	29	0	0	0	0	0	0	0	0	0	0	0	0	0	22	0	0	0	0	0	0	0	0	0	0	0	0	27	0	0	0	0	0	0	0	0	0	0	0	0	0	0	0
Neisseria sp. 10022	0	0	0	0	0	0	0	0	0	0	0	0	0	0	11	0	0	0	0	0	25	0	0	0	0	0	0	0	0	0	0	0	0	0	0	0	0	0	0	0	0	0	0	0	0	0	0	0	0
Neisseria sp. KEM232	0	0	0	0	0	0	26	0	0	0	0	0	0	0	0	0	0	18	14	0	0	0	0	0	0	0	16	0	0	0	0	0	0	0	0	0	0	0	0	0	0	0	0	0	0	0	0	0	0
Neisseria subflava	9976	5375	3242	3726	0	7473	1731	1113	5340	7098	4403	0	8811	3707	3042	0	0	7542	3120	0	12304	3252	2032	502	4092	10639	1793	341	11239	39	4	4414	6681	4494	481	802	1017	5973	1487	1017	4410	3693	16758	412	4935	1194	5020	1795	5518
Neisseria weaveri	0	0	0	0	0	0	0	0	0	0	0	0	0	0	0	0	0	0	0	0	20	0	0	0	0	23	0	0	12	0	0	0	0	0	0	0	0	11	0	0	0	0	14	0	0	0	0	0	0
Neisseria zalophi	0	0	0	0	0	0	0	0	0	0	0	0	0	0	0	0	0	0	0	0	26	0	0	0	0	0	0	0	0	0	0	0	0	0	0	0	0	0	0	0	0	0	0	0	0	0	0	0	0
Neisseria zoodegmatis	0	0	0	0	0	0	0	0	0	0	0	0	0	0	0	0	0	0	0	0	12	0	0	0	0	18	0	0	0	0	0	0	0	0	0	0	0	0	0	0	0	0	0	0	0	0	0	0	0
Olsenella profusa	0	0	0	10	0	0	0	0	0	0	0	0	0	0	0	0	54	0	0	0	0	0	0	0	0	0	0	0	0	0	0	0	0	0	0	0	0	0	0	0	0	0	0	0	0	0	0	0	0
Olsenella sp. oral taxon 807	0	12	0	12	44	0	14	0	0	0	0	0	0	0	0	0	0	0	0	0	0	13	0	0	0	0	0	0	0	15	0	0	0	0	62	0	0	0	0	0	0	0	0	0	0	0	0	0	0
Olsenella uli	0	10	0	13	18	0	0	0	0	0	0	0	0	0	0	0	122	0	0	0	0	0	0	0	0	0	0	0	0	0	0	0	0	0	22	0	0	0	0	0	14	0	0	0	0	0	0	0	0
Oribacterium asaccharolyticum	515	1692	245	21	791	246	383	395	274	594	510	154	80	356	360	0	744	274	1355	0	484	264	639	945	651	226	583	92	381	456	0	896	394	199	285	493	786	277	945	868	858	190	0	226	1263	90	270	1596	834
Oribacterium parvum	16	33	0	0	17	11	22	11	0	16	29	0	0	24	19	0	24	0	32	0	22	0	11	18	20	11	18	0	19	16	0	14	26	0	0	0	21	21	57	17	28	0	0	0	41	0	17	29	38
Oribacterium sinus	0	39	0	0	17	24	0	16	0	12	22	0	0	11	0	0	17	0	26	0	0	0	13	0	0	11	22	0	16	29	0	44	0	0	0	0	13	0	71	30	0	0	0	0	10	0	0	40	16
Ottowia sp. oral taxon 894	220	0	0	0	0	19	0	0	0	11	0	0	49	0	23	0	0	394	0	0	22	0	58	0	0	0	0	0	15	28	0	0	0	20	0	0	0	61	0	0	19	0	0	0	57	0	0	12	0
Paludibacter jiangxiensis	0	0	0	0	0	0	0	0	0	0	0	0	0	0	0	0	0	0	0	0	0	0	0	0	0	0	0	0	0	0	0	0	0	0	0	0	0	0	0	0	0	0	0	0	0	14	0	0	0
Paludibacter propionicigenes	0	0	0	0	0	11	19	0	0	17	0	0	0	0	20	0	0	21	0	0	11	10	14	22	58	12	0	0	0	0	0	0	0	0	22	0	0	0	0	0	0	0	26	0	103	265	11	0	14
Parascardovia denticolens	0	0	0	0	0	0	0	0	0	0	0	0	0	0	0	0	0	0	0	0	0	0	0	0	0	0	0	0	0	0	0	0	0	0	0	0	0	0	0	0	0	10	0	0	0	0	0	0	0
Parvimonas micra	32	0	22	25	220	24	89	25	79	115	0	20	186	0	167	0	2127	21	74	0	415	88	314	125	271	93	17	253	129	23	0	52	98	30	357	26	30	172	28	276	135	39	0	251	92	57	137	24	30
Peptoanaerobacter stomatis	0	0	11	0	0	0	0	0	0	0	0	0	0	0	31	0	0	0	0	0	50	0	0	0	0	0	0	0	17	0	0	0	0	0	12	0	0	0	0	0	17	0	0	45	0	0	0	0	26
Peptococcus niger	0	0	0	0	0	0	0	0	0	0	33	0	0	0	40	0	49	0	0	0	20	0	22	0	19	41	0	0	0	0	0	0	16	0	20	0	0	40	0	13	0	0	0	37	21	12	0	0	0
Peptococcus simiae	0	0	0	0	0	0	0	0	0	0	13	0	0	0	0	0	0	0	0	0	11	0	0	0	0	0	0	0	0	0	0	0	0	0	0	0	0	0	0	0	0	0	0	10	0	0	0	0	0
Peptoniphilus lacrimalis	0	0	0	0	0	0	0	0	0	0	0	0	0	0	0	0	0	0	0	0	0	0	0	0	0	0	0	0	0	0	0	0	0	0	0	0	0	0	0	0	0	0	0	0	0	0	0	0	0
Peptoniphilus mikwangii	0	0	0	0	0	0	0	0	0	0	0	0	0	0	0	0	23	0	0	0	0	0	0	0	44	0	0	0	0	0	0	0	0	0	0	0	0	0	0	0	0	0	0	0	0	0	0	0	0
Peptostreptococcaceae bacterium oral taxon 929	0	0	0	0	0	0	0	0	0	0	0	0	0	0	0	0	27	0	0	0	0	0	0	0	0	0	0	0	0	0	0	0	0	0	0	0	0	0	0	0	0	0	0	0	0	0	0	0	0
Peptostreptococcus anaerobius	0	0	0	0	0	0	0	0	0	0	16	0	0	0	21	0	57	0	0	0	21	0	0	0	0	0	0	0	0	0	0	0	0	0	0	0	0	15	0	11	0	0	0	0	15	0	0	0	0
Peptostreptococcus stomatis	178	150	123	0	107	0	28	28	73	165	569	0	13	81	382	0	856	73	411	0	403	77	312	121	311	101	62	0	46	10	0	28	126	0	64	19	160	246	0	564	178	100	0	277	407	0	89	22	113
Peribacillus asahii	0	0	0	0	0	0	0	0	0	0	0	0	0	0	0	0	0	0	0	0	0	0	0	0	0	0	0	0	0	0	0	0	0	0	0	0	0	0	0	0	0	0	0	0	0	0	0	0	0
Phocaeicola abscessus	0	0	0	0	0	0	0	0	0	0	0	0	0	0	0	0	0	0	0	0	0	0	0	0	0	0	0	0	0	0	0	0	0	0	0	0	0	0	0	0	0	0	0	0	0	0	0	0	0
Porphyromonas catoniae	75	0	0	0	0	12	0	13	51	0	0	34	19	0	29	0	0	45	49	0	20	13	76	0	16	0	0	0	0	0	0	32	0	0	0	0	26	0	0	17	0	70	0	12	0	64	0	45	16
Porphyromonas endodontalis	11	0	0	0	0	0	216	0	0	36	30	0	166	0	75	0	37	47	0	0	191	22	12	0	0	141	0	61	34	0	0	0	102	17	345	0	0	110	0	0	0	56	0	55	0	426	67	0	112
Porphyromonas gingivalis	0	0	0	0	0	55	0	0	0	0	0	0	117	0	99	0	0	0	21	0	30	0	0	0	73	0	0	0	0	0	0	82	190	0	0	0	0	0	0	0	0	26	0	31	0	0	0	0	0
Porphyromonas gulae	0	0	0	0	0	0	0	0	0	0	0	0	0	0	0	0	0	0	0	0	0	0	0	0	0	0	0	0	0	0	0	0	0	0	0	0	0	0	0	0	0	0	0	0	0	0	0	0	0
Porphyromonas pasteri	403	0	340	0	19	911	1236	196	610	1184	242	5601	807	502	1129	2069	571	743	316	0	2130	239	2914	158	1774	1580	333	364	1841	94	0	1097	1882	321	71	205	308	929	77	2001	320	1671	0	431	1962	462	392	971	715
Prevotella albensis	0	0	0	0	0	0	0	0	0	0	0	0	11	0	0	0	0	0	0	0	0	0	0	0	0	0	0	0	0	0	0	0	0	0	0	0	0	0	0	0	0	0	0	0	0	25	0	0	0
Prevotella aurantiaca	0	0	0	0	0	0	0	0	0	0	0	0	0	0	1301	0	0	0	0	0	238	0	0	0	0	0	0	0	36	0	0	0	0	0	0	0	0	0	0	0	0	0	0	0	0	0	0	0	0
Prevotella baroniae	0	0	0	0	0	0	0	0	0	0	0	0	33	0	0	11	0	10	0	0	0	0	0	0	0	0	0	0	0	0	0	0	76	0	110	0	0	0	0	0	0	0	0	13	0	152	0	0	0
Prevotella bivia	0	0	0	0	0	0	0	0	0	0	0	0	0	0	0	0	0	0	0	0	0	0	0	0	0	0	0	0	0	0	0	0	0	0	0	0	0	0	0	0	0	0	0	0	0	0	0	0	0
Prevotella buccae	0	0	0	0	0	0	0	0	0	0	0	0	42	0	0	0	0	0	0	0	0	0	0	0	0	0	0	0	0	0	0	0	0	0	14	0	0	0	0	0	0	0	0	0	0	15	13	0	0
Prevotella dentalis	0	0	0	0	0	0	0	0	0	0	0	0	105	0	19	0	0	0	0	0	0	0	0	0	0	0	0	13	0	0	0	0	15	0	13	0	0	0	0	0	0	0	0	26	0	30	0	0	0
Prevotella dentasini	0	0	0	0	0	0	0	0	0	0	0	0	0	0	0	0	0	0	0	0	0	0	0	0	0	0	0	0	0	0	0	0	0	0	16	0	0	0	0	0	0	0	0	0	0	0	0	0	0
Prevotella denticola	20	0	0	0	0	22	180	76	0	92	88	0	42	0	41	0	0	0	51	0	16	344	30	86	15	63	20	31	78	86	0	11	28	0	466	525	27	58	12	0	91	31	0	41	13	149	93	10	269
Prevotella enoeca	0	0	0	0	0	0	0	0	0	0	0	0	0	0	0	0	0	0	0	0	0	0	0	0	0	0	0	0	0	0	0	0	0	0	38	0	0	0	0	0	18	0	0	0	0	0	0	0	0
Prevotella fusca	0	0	0	0	0	0	0	0	0	0	0	0	0	0	0	0	0	0	0	0	0	0	0	0	0	0	0	0	0	0	0	0	0	0	0	0	0	0	0	0	0	0	0	0	0	0	0	0	0
Prevotella histicola	390	1907	0	0	0	38	803	215	22	149	82	0	0	57	0	0	26	125	432	0	0	43	0	1307	0	29	1293	692	0	0	0	322	0	416	146	604	789	819	653	222	0	0	0	0	801	82	11	351	2271
Prevotella intermedia	12	0	0	0	0	0	0	0	0	0	0	0	0	10	0	0	0	0	0	0	28	0	0	0	0	0	0	0	0	0	0	42	0	0	0	0	0	0	0	0	0	0	0	182	0	0	60	0	0
Prevotella jejuni	45	114	0	955	29	0	625	731	165	41	25	0	27	42	61	116	0	36	330	0	16	0	58	1461	0	128	255	182	0	1413	0	78	32	168	63	354	66	552	137	46	101	23	5543	58	155	174	180	437	1169
Prevotella koreensis	0	0	0	0	0	0	0	0	0	0	0	0	0	0	0	0	0	0	0	0	0	0	0	0	0	0	0	0	0	0	0	0	20	0	0	0	0	0	0	0	0	0	0	0	0	0	0	0	0
Prevotella loescheii	12	40	0	0	0	16	65	26	0	27	0	0	34	20	72	0	0	68	15	0	13	20	0	15	28	47	20	17	10	32	0	0	14	0	29	109	0	30	0	0	119	59	0	78	20	52	45	0	0
Prevotella maculosa	0	0	0	106	0	0	0	0	0	0	0	0	0	0	15	0	0	0	0	0	0	0	0	0	10	0	0	0	0	0	0	0	0	0	28	0	0	0	0	0	0	0	0	0	21	20	0	0	0
Prevotella marshii	0	0	0	0	0	0	0	11	0	0	0	0	0	0	0	0	0	0	0	0	0	0	0	0	0	0	0	0	0	0	0	0	0	0	0	12	0	0	0	0	0	0	0	0	0	0	0	0	0
Prevotella melaninogenica	4339	60	57	20	0	277	521	1132	677	2083	518	323	219	2420	6144	18	108	850	715	0	351	910	1250	1734	1894	3613	4078	2032	79	464	4	1814	262	1986	2664	980	2750	3948	1144	646	416	397	31	1487	3048	417	858	916	1996
Prevotella micans	0	0	0	0	0	0	35	0	0	0	16	0	0	0	11	0	0	13	0	0	0	0	18	0	0	0	0	0	0	0	0	0	13	0	0	0	0	0	0	0	0	11	0	16	0	18	0	0	0
Prevotella multiformis	0	0	0	0	0	0	0	17	0	0	0	0	204	0	15	0	0	0	0	0	0	0	0	0	0	0	0	0	16	0	0	0	0	0	0	42	0	0	0	0	0	0	0	97	0	44	17	0	0
Prevotella multisaccharivorax	0	0	0	0	0	0	0	0	0	0	0	0	0	0	0	0	0	0	0	0	0	0	0	0	0	0	0	0	0	0	0	0	0	0	0	0	0	0	0	0	0	0	0	0	0	0	0	0	0
Prevotella nanceiensis	79	0	152	0	0	227	98	84	205	111	819	13	61	147	677	0	0	17	19	0	555	61	0	372	0	1094	165	112	83	0	0	21	214	229	18	38	86	85	95	188	301	104	0	23	142	26	125	185	272
Prevotella nigrescens	47	0	0	0	0	28	178	153	24	31	164	0	182	25	37	0	0	32	70	0	14	116	63	0	25	85	21	36	14	37	0	0	16	19	52	97	0	42	24	0	166	11	0	299	0	112	77	0	87
Prevotella oralis	0	0	0	0	0	0	0	0	0	0	0	0	0	0	0	0	0	0	0	0	0	10	0	0	0	0	0	0	0	0	0	0	16	0	70	0	0	0	0	0	0	0	0	14	0	14	0	0	0
Prevotella oris	115	45	27	46	10	47	452	255	40	354	92	18	163	23	147	0	0	13	27	0	99	378	62	139	220	176	35	54	105	52	0	27	31	32	1006	240	100	161	0	11	404	141	0	198	69	393	103	145	128
Prevotella oulorum	18	16	0	23	0	0	0	91	0	35	24	0	17	0	0	0	0	0	39	0	0	24	11	61	22	14	0	0	0	12	0	0	15	10	96	42	39	112	0	21	63	12	0	0	65	60	23	34	89
Prevotella pallens	1218	53	114	0	0	45	473	450	289	902	708	15	19	76	1062	0	0	329	1029	0	28	111	647	575	136	386	789	67	0	0	0	127	129	161	384	135	171	456	22	225	342	99	0	101	144	171	176	1053	1171
Prevotella paludivivens	0	0	0	0	0	0	0	0	0	0	0	0	16	0	0	0	0	0	0	0	0	0	0	0	0	0	0	0	0	0	0	0	0	0	19	0	0	0	0	0	0	0	0	0	0	67	0	0	0
Prevotella pleuritidis	0	0	0	0	0	0	0	0	0	0	0	0	0	0	0	0	0	10	0	0	10	0	0	0	0	0	0	25	15	0	0	0	0	20	0	18	0	10	0	0	0	0	0	0	0	0	0	0	0
Prevotella saccharolytica	0	0	0	0	0	0	0	0	0	0	0	0	0	0	0	0	0	10	0	0	0	0	25	0	13	14	0	0	0	0	0	0	0	0	0	0	0	0	0	0	36	0	0	0	21	12	0	0	0
Prevotella salivae	469	167	12	0	17	18	297	400	61	257	180	26	15	77	175	36	0	110	310	0	51	33	37	278	82	158	495	216	0	196	0	137	28	205	304	239	216	284	36	57	322	40	0	54	219	80	66	225	669
Prevotella scopos	0	0	0	0	0	0	0	0	0	92	0	0	0	0	15	0	0	0	0	0	0	21	0	0	0	0	72	0	0	0	0	0	0	0	80	0	0	82	0	0	0	0	0	0	0	0	0	0	0
Prevotella shahii	20	0	0	0	0	0	26	0	0	130	0	0	34	43	371	0	0	230	0	0	812	38	326	0	88	0	0	0	24	0	0	0	145	0	29	16	0	226	0	0	13	0	0	13	163	42	61	55	0
Prevotella sp. oral taxon 299	0	0	33	0	0	0	468	0	0	0	12	85	0	164	105	0	0	162	0	0	28	0	160	0	298	29	0	30	26	0	0	0	212	32	0	0	0	648	0	0	80	0	0	171	17	18	150	19	18
Prevotella veroralis	77	29	0	0	0	16	0	52	11	54	0	0	149	0	86	120	0	92	99	0	17	43	73	266	232	29	1503	1190	23	25	0	165	0	501	139	0	35	267	221	0	81	118	0	453	17	289	0	171	827
Prevotellamassilia timonensis	380	0	121	0	0	27	230	143	625	364	324	0	212	329	1185	2190	0	126	191	0	669	262	229	421	69	467	376	108	86	128	0	60	388	350	48	18	75	832	40	14	199	23	0	939	81	98	802	85	294
Prolixibacter bellariivorans	0	0	0	0	0	0	0	0	0	0	0	0	0	0	24	0	0	0	0	0	0	0	0	0	0	0	0	0	0	0	0	0	0	0	0	0	0	0	0	0	18	0	0	0	0	0	0	0	0
Prolixibacter denitrificans	0	0	0	0	0	0	0	0	0	0	0	0	0	0	0	0	0	0	0	0	0	0	0	0	0	0	0	0	0	0	0	0	0	0	0	0	0	0	0	0	0	0	0	0	0	0	0	0	0
Propionibacterium acidifaciens	0	0	0	0	0	0	0	0	0	0	11	0	0	0	0	0	0	0	0	0	0	0	0	0	0	0	0	0	0	0	0	0	0	0	0	0	0	0	0	0	0	0	0	0	0	0	0	0	0
Pseudobutyrivibrio xylanivorans	0	0	0	0	0	0	0	0	0	0	0	0	0	0	0	0	0	0	0	0	0	0	0	0	0	0	0	0	0	0	0	0	0	0	0	0	0	0	0	0	0	0	0	0	0	0	0	0	0
Pseudoclostridium thermosuccinogenes	0	0	0	0	0	0	0	0	0	0	0	0	0	0	0	0	0	0	0	0	0	0	0	0	0	0	0	0	0	0	0	0	0	0	0	0	0	0	0	0	0	0	0	0	0	0	0	0	0
Pseudoleptotrichia goodfellowii	15	16	0	0	0	0	0	0	0	0	0	0	0	0	0	0	0	22	0	0	0	0	0	0	0	0	0	0	0	0	0	29	0	0	0	0	0	0	13	0	0	0	0	0	22	0	0	0	0
Pseudomonas aeruginosa	0	0	0	0	0	0	0	0	0	0	0	0	0	0	0	0	0	0	0	0	0	0	0	0	0	0	0	0	0	0	0	0	0	0	0	0	0	0	0	0	0	0	0	0	0	0	0	0	0
Pseudopropionibacterium propionicum	31	0	0	0	35	0	0	0	0	0	0	0	31	0	0	0	28	12	0	0	0	0	15	0	0	0	0	0	0	12	0	0	0	0	0	0	19	0	0	0	0	0	0	0	0	0	0	0	0
Pseudopropionibacterium rubrum	25	0	0	0	0	0	0	0	0	0	0	0	33	0	0	0	0	13	0	0	0	0	0	0	0	0	0	0	0	0	0	0	0	0	0	0	35	0	0	0	0	0	0	0	0	16	0	23	17
Pseudoramibacter alactolyticus	0	0	0	0	0	0	0	0	0	0	0	0	0	0	0	0	0	0	0	0	0	0	0	0	0	0	0	0	0	0	0	0	0	0	0	0	0	0	0	0	0	0	0	0	0	11	0	0	0
Roseburia hominis	0	0	0	0	0	0	0	0	0	0	0	0	0	0	0	0	0	0	0	0	0	0	0	0	0	0	0	0	0	0	0	0	0	0	0	0	0	0	0	0	0	0	0	0	0	0	0	0	0
Roseomonas chloroacetimidivorans	0	0	0	0	0	0	0	0	0	0	0	0	0	0	0	0	0	0	0	0	0	0	0	0	0	0	0	0	0	0	0	0	0	0	0	0	0	0	0	0	0	0	0	0	0	0	0	0	0
Rothia aeria	29	0	62	0	14	42	13	26	55	17	107	27	67	11	28	0	105	147	0	0	58	23	0	0	58	50	28	0	97	52	0	10	66	24	28	58	74	17	0	0	124	23	0	24	19	205	58	37	12
Rothia dentocariosa	15	0	0	0	0	23	37	19	52	35	0	0	83	24	0	0	121	79	0	0	0	33	0	39	159	240	13	33	18	0	0	96	11	0	48	0	28	21	0	29	0	50	0	12	0	926	0	261	30
Rothia mucilaginosa	1537	642	260	0	454	795	147	826	1152	304	201	647	682	161	217	289	1706	1822	1093	0	458	248	855	611	243	1732	287	375	1165	440	0	672	182	1247	539	284	344	489	1898	1104	237	225	0	162	396	910	59	1937	391
Ruminiclostridium cellobioparum	15	0	0	0	0	0	0	0	0	0	0	0	0	0	0	0	0	0	0	0	0	0	0	0	0	0	0	0	0	0	0	0	0	0	0	0	0	0	0	0	0	0	0	0	0	0	0	0	0
Salmonella enterica	0	0	0	0	0	0	0	0	0	0	0	0	0	0	0	0	0	0	0	49	0	0	0	0	0	0	0	0	0	0	0	0	0	0	0	0	0	0	0	0	0	0	0	0	0	0	0	0	0
Scardovia inopinata	0	0	0	0	0	0	0	0	0	0	0	0	0	0	0	0	16	0	0	0	0	0	0	0	0	0	0	0	0	0	0	0	0	0	0	0	0	0	0	0	0	0	0	0	0	0	0	0	0
Scardovia wiggsiae	0	0	0	0	12	0	41	0	0	33	11	47	0	0	0	0	40	0	20	0	0	99	0	59	0	0	0	0	0	0	0	0	0	0	45	0	22	0	13	12	0	0	0	19	0	18	0	12	34
Schaalia cardiffensis	0	0	0	0	0	0	0	0	0	0	0	0	0	0	0	0	0	0	0	0	0	0	0	0	0	0	0	0	0	0	0	0	0	0	0	0	0	0	0	0	0	0	0	11	0	0	0	0	0
Schaalia meyeri	0	0	0	0	0	0	0	0	0	0	0	0	0	0	0	0	0	0	0	0	0	0	0	0	0	0	0	0	0	0	0	0	0	0	0	0	0	0	0	0	0	0	0	0	0	0	0	0	0
Schaalia odontolytica	343	820	134	0	815	154	296	415	187	556	299	391	113	339	183	90	221	370	202	0	105	166	537	317	81	318	285	210	179	180	0	133	135	50	374	183	236	737	133	192	399	56	0	312	327	123	154	379	277
Schwartzia succinivorans	0	89	0	21	15	0	21	14	0	20	0	0	0	0	11	0	38	0	0	0	0	67	0	37	23	0	0	0	0	10	0	0	0	0	56	27	0	0	0	0	0	0	0	0	0	22	0	0	28
Selenomonas artemidis	0	0	0	0	0	0	11	10	0	15	10	0	11	19	10	0	0	70	0	0	0	0	0	39	12	0	0	0	0	17	0	0	0	0	20	58	17	0	0	40	180	0	0	18	0	25	0	0	0
Selenomonas bovis	0	0	0	0	0	0	33	0	0	0	0	0	0	0	0	0	0	0	0	0	0	0	0	21	0	0	0	0	0	0	0	0	0	0	0	0	0	0	0	0	0	0	0	0	0	11	0	0	0
Selenomonas infelix	0	140	0	0	0	0	11	77	0	14	26	0	32	19	27	0	0	217	23	0	0	14	106	0	0	0	0	0	0	12	0	0	0	0	54	20	31	14	0	0	30	27	0	71	0	25	12	0	19
Selenomonas noxia	0	0	0	0	0	0	51	12	0	15	14	0	10	0	0	0	0	33	31	0	0	0	12	27	34	14	0	0	23	0	0	31	0	0	17	14	23	0	0	0	45	12	0	0	0	24	16	0	13
Selenomonas ruminantium	0	0	0	0	0	0	0	0	0	0	0	0	0	0	0	0	0	0	0	0	0	0	0	0	0	0	0	0	0	0	0	0	0	0	0	0	0	0	0	0	0	0	0	0	0	26	0	0	42
Selenomonas sp. oral taxon 136	11	198	0	0	26	0	27	84	0	58	109	0	16	0	218	0	0	62	47	0	24	24	18	0	0	0	135	0	0	17	0	47	25	26	94	65	24	59	0	0	118	17	0	25	27	29	0	71	123
Selenomonas sp. oral taxon 478	40	187	0	0	0	0	27	70	0	143	37	0	10	0	234	0	0	88	139	0	62	33	47	0	26	0	252	0	0	22	0	59	17	26	104	91	39	64	0	0	163	19	0	15	216	52	14	75	214
Selenomonas sp. oral taxon 920	22	133	0	27	29	22	39	268	0	38	51	0	78	25	47	0	0	271	70	0	0	56	110	98	65	34	0	0	38	29	0	35	0	0	131	48	22	14	0	0	84	33	0	47	0	99	20	0	14
Selenomonas sputigena	0	311	0	33	17	0	73	491	0	48	56	0	69	0	98	0	45	155	37	0	96	50	63	254	187	34	0	0	0	21	0	25	20	0	387	91	33	25	0	0	69	46	0	48	16	264	29	14	112
Shigella boydii	0	0	0	0	0	0	0	0	0	0	0	0	0	0	0	0	0	0	0	10	0	0	0	0	0	0	0	0	0	0	0	0	0	0	0	0	0	0	0	0	0	0	0	0	0	0	0	0	0
Shigella dysenteriae	0	0	0	0	0	0	0	0	0	0	0	0	0	0	0	0	0	0	0	64	0	0	0	0	0	0	0	0	0	0	0	0	0	0	0	0	0	0	0	0	0	0	0	0	0	0	0	0	0
Shigella flexneri	0	0	0	0	0	0	0	0	0	0	0	0	0	0	0	0	0	0	0	14	0	0	0	0	0	0	0	0	0	0	0	0	0	0	0	0	0	0	0	0	0	0	0	0	0	0	0	0	0
Shuttleworthia satelles	44	19	0	0	58	0	57	69	15	37	33	0	53	0	24	13	87	10	13	0	0	53	0	27	57	51	0	219	50	0	0	0	0	0	630	40	0	48	0	0	55	64	0	117	13	195	34	35	51
Simonsiella muelleri	0	0	0	0	0	0	0	0	0	0	0	0	0	13	0	0	0	182	0	0	116	0	0	0	0	0	0	0	0	0	0	0	0	32	0	0	0	0	0	0	0	0	0	66	0	38	221	0	23
Sneathia amnii	0	0	0	0	0	0	0	0	0	0	0	0	0	0	0	0	0	0	0	0	0	0	0	0	0	0	0	0	0	0	0	0	0	0	0	0	0	0	0	0	0	0	0	0	0	0	0	0	0
Solobacterium moorei	18	0	0	0	19	0	21	20	0	25	18	59	0	0	32	0	34	0	28	0	43	0	57	68	15	128	56	23	0	0	0	19	31	0	65	0	20	72	0	28	0	0	70	35	95	15	21	36	61
Staphylococcus aureus	0	0	0	0	0	0	0	0	0	0	41	0	0	0	0	0	0	0	0	0	0	0	0	0	0	0	0	0	0	0	0	0	0	0	0	0	0	0	0	0	0	0	0	0	0	0	0	0	0
Staphylococcus epidermidis	0	12	0	0	0	0	0	0	0	0	0	0	0	0	0	0	0	0	0	0	0	0	0	0	0	0	0	0	0	0	0	0	0	0	0	0	0	0	0	0	0	0	0	0	0	0	0	0	0
Staphylococcus hominis	0	0	0	0	0	0	0	0	0	0	0	0	0	0	0	0	0	0	0	0	0	0	0	0	0	0	0	0	0	0	0	0	0	0	0	0	0	0	0	0	0	0	0	0	0	0	0	0	0
Staphylococcus warneri	0	0	0	0	0	0	0	0	0	0	0	0	0	0	0	0	0	13	0	0	0	0	0	0	0	0	0	0	0	0	0	0	0	0	0	0	0	0	0	0	0	0	0	0	0	0	0	0	0
Stenotrophomonas maltophilia	0	0	0	0	0	0	0	0	0	0	0	0	0	0	0	0	0	0	2501	0	0	0	0	0	0	0	0	0	0	0	0	0	0	0	0	0	0	0	0	0	0	0	0	0	0	0	0	0	0
Stomatobaculum longum	404	963	0	11	26	30	315	331	28	700	31	38	109	877	716	0	107	126	942	0	307	560	503	503	391	209	378	1040	151	185	0	1710	155	71	195	423	29	736	19	242	92	29	0	91	181	255	17	515	613
Streptobacillus hongkongensis	0	0	0	0	0	0	0	0	0	0	0	0	0	0	0	0	0	0	0	0	0	0	0	0	0	0	0	0	0	0	0	0	0	0	0	0	0	0	0	0	0	0	0	22	0	0	0	0	0
Streptococcus agalactiae	0	0	0	0	0	0	0	0	0	0	0	0	0	0	0	0	14	0	0	0	0	0	0	0	0	0	0	0	0	0	0	0	0	0	0	0	0	0	0	0	0	0	0	0	0	0	0	0	0
Streptococcus anginosus	39	0	0	0	0	0	26	38	0	41	60	45	0	0	0	0	166	0	28	0	18	48	43	51	19	63	0	0	0	0	0	0	0	0	655	0	0	53	20	0	0	91	0	71	0	0	15	0	37
Streptococcus australis	32	0	0	0	13	118	66	60	104	33	60	588	12	55	71	0	503	22	22	0	76	0	203	54	66	141	55	126	296	14	0	86	120	0	64	21	111	372	49	223	27	52	0	13	84	38	58	88	31
Streptococcus cameli	0	0	0	0	0	0	0	0	0	0	0	0	0	0	0	0	0	0	0	0	0	0	0	0	0	0	0	0	0	0	0	0	0	0	0	0	0	0	0	0	0	0	0	0	0	0	0	0	0
Streptococcus constellatus	0	0	0	0	18	0	0	0	0	0	0	0	0	0	0	0	16	0	0	0	0	0	0	0	0	0	0	0	0	0	0	0	0	0	14	0	0	0	0	0	0	0	0	0	0	0	0	0	0
Streptococcus cristatus	703	0	150	0	226	37	314	579	1534	527	355	634	166	167	175	0	743	269	296	0	47	623	274	604	485	522	92	688	118	99	0	612	174	103	1288	0	319	108	30	315	76	223	0	223	166	472	269	120	126
Streptococcus downei	0	0	0	0	0	0	0	0	0	0	0	0	0	0	0	0	0	0	0	0	0	0	0	26	0	0	0	0	0	0	0	0	0	0	0	0	0	0	0	0	0	44	0	0	0	0	0	0	0
Streptococcus equinus	0	101	0	186	0	27	0	0	0	0	0	36	0	32	0	0	0	10	0	0	14	0	0	0	29	0	23	0	0	0	0	0	0	17	0	0	0	0	166	109	144	0	0	0	16	0	0	0	0
Streptococcus gordonii	65	151	0	49	1154	0	280	460	125	0	34	2927	132	52	113	79	535	89	54	0	18	17	220	2300	143	0	63	383	33	302	0	243	0	0	436	262	129	30	60	19	143	765	0	590	39	1784	200	55	89
Streptococcus gwangjuense	0	0	0	0	0	30	107	0	0	17	11	0	0	0	12	18	0	0	0	0	304	0	0	0	687	114	15	0	20	0	0	48	708	17	0	0	82	12	12	0	85	39	0	12	0	0	70	0	13
Streptococcus himalayensis	0	0	0	27	0	0	0	0	0	0	0	0	0	0	0	0	0	0	0	0	0	0	0	0	0	0	0	0	0	0	0	0	0	0	0	0	0	0	0	0	0	0	0	0	0	0	0	0	0
Streptococcus infantis	232	0	212	0	0	410	329	0	339	144	359	81	220	238	71	0	97	202	0	0	58	116	83	37	201	0	113	205	1138	0	0	25	92	33	21	0	176	28	163	193	101	0	0	17	36	0	45	290	19
Streptococcus intermedius	59	0	24	0	0	12	11	44	14	0	11	29	335	0	29	0	0	0	12	0	123	0	0	52	117	52	0	27	81	0	0	26	19	29	1229	0	65	0	0	0	0	0	0	45	0	32	0	137	49
Streptococcus koreensis	70	0	285	68	192	33	10	77	264	214	0	51	0	233	0	0	16	13	173	0	92	441	12	140	0	29	41	60	26	224	0	26	120	17	54	55	36	18	142	41	88	0	28	101	0	0	35	138	23
Streptococcus lactarius	0	0	0	0	0	0	0	0	0	0	0	0	0	0	0	0	0	0	0	0	0	0	0	0	0	0	0	0	0	0	0	0	0	0	0	0	0	0	0	0	0	0	0	0	0	0	0	0	0
Streptococcus marmotae	0	0	0	0	0	0	0	0	0	0	0	0	0	0	0	0	0	0	0	0	0	0	0	0	0	0	0	0	0	0	0	0	0	0	0	0	0	0	0	0	0	0	0	0	0	0	0	0	0
Streptococcus milleri	19	0	13	0	536	29	137	225	0	154	14	52	79	0	0	45	711	71	227	0	0	99	51	186	138	0	33	147	0	81	0	0	0	0	1043	0	0	72	26	0	96	247	0	282	84	72	116	41	0
Streptococcus mitis	1667	407	643	38	15	6310	1476	4024	1654	5281	2536	541	3803	535	1637	19957	1218	1130	365	0	2208	10727	1033	451	8553	1810	1261	5955	1084	659	0	1379	5284	8913	6852	2591	266	2739	232	2123	2367	6079	0	3722	3625	4384	10403	2096	1791
Streptococcus mutans	0	0	0	0	0	0	0	61	0	0	29	0	0	0	16	0	359	22	10	0	0	0	0	69	0	0	0	0	0	0	0	0	0	0	14	0	0	0	38	0	0	29	0	0	0	16	0	49	0
Streptococcus oralis	1494	155	747	32	939	1913	7155	4780	4308	5781	4814	3080	2711	1637	3081	1399	2302	2767	2855	0	2963	5056	1990	6012	2018	2977	2248	3819	1611	1752	0	6085	4970	3474	6929	1899	5990	4985	2088	1850	3024	3934	0	5888	4205	5742	2945	4295	3014
Streptococcus parasanguinis	202	395	0	1845	7428	15	92	820	214	257	12	1030	68	68	93	0	1558	971	563	0	56	130	103	1948	44	26	215	207	49	945	0	257	46	26	311	345	668	170	299	744	1100	0	0	28	74	200	26	639	273
Streptococcus periodonticum	0	0	0	0	15	0	116	0	0	0	0	12	30	0	0	15	0	0	0	0	0	0	0	45	0	0	12	0	13	0	0	0	0	0	229	0	0	29	18	0	0	16	0	0	0	0	0	0	0
Streptococcus peroris	0	0	0	0	0	0	0	0	0	0	0	0	0	0	0	0	0	0	0	0	0	0	0	0	0	0	0	0	0	0	0	0	0	0	0	0	0	0	17	0	0	0	0	0	0	0	0	0	0
Streptococcus pneumoniae	55	19	0	74	23	101	45	94	53	91	82	39	23	46	88	172	37	51	19	0	148	82	41	38	40	67	72	300	61	23	0	43	108	49	92	105	28	117	30	25	55	74	15	157	109	71	164	87	72
Streptococcus pseudopneumoniae	0	0	0	0	0	0	0	0	0	0	0	0	0	0	0	0	0	0	0	0	0	0	0	13	0	0	0	0	0	0	0	0	0	0	0	0	0	0	0	0	0	0	0	0	0	0	0	0	0
Streptococcus pyogenes	0	0	0	0	0	0	0	0	0	0	0	0	0	0	0	0	0	0	0	0	0	0	0	0	0	0	0	0	0	0	0	0	0	0	0	0	0	0	0	0	0	0	0	0	0	0	0	0	0
Streptococcus salivarius	2706	3593	69	525	5382	148	1103	3197	1244	235	953	1444	213	1491	194	0	1278	2711	4575	0	289	0	0	2081	270	342	6066	2400	102	1087	0	1692	143	3986	6193	1961	3360	1613	11613	732	2819	82	0	1565	2675	127	74	4836	5565
Streptococcus sanguinis	424	5821	386	21	1027	194	94	434	291	45	414	1161	532	149	253	0	329	635	78	0	192	67	344	209	291	286	131	54	232	230	0	280	70	56	262	1172	1003	13	288	434	850	123	113	97	229	545	204	52	305
Streptococcus sinensis	0	0	0	0	58	0	0	0	0	0	0	0	0	0	14	46	0	0	0	0	0	0	0	0	0	0	0	0	0	19	0	17	0	0	0	0	0	29	0	0	0	0	0	78	0	0	22	0	0
Streptococcus sobrinus	0	0	0	18	0	0	0	0	0	0	0	0	0	0	0	0	0	0	0	0	0	0	0	33	0	0	0	0	0	0	0	0	0	0	0	0	78	0	0	17	0	0	0	0	0	0	0	0	0
Streptococcus sp. 1643	0	0	0	0	0	0	0	0	0	0	0	0	0	0	0	0	0	0	0	0	0	0	0	0	0	0	0	0	0	0	0	0	0	0	0	0	0	0	0	0	0	0	0	0	0	0	0	0	0
Streptococcus sp. A12	435	1451	530	2830	3623	1566	472	238	1387	425	309	964	1498	963	334	0	6943	68	772	0	663	775	1023	235	955	795	247	895	2849	970	0	371	1126	408	136	154	447	1501	202	1020	373	1098	2864	340	1228	393	387	1205	733
Streptococcus sp. FDAARGOS_192	12	656	0	185	0	34	0	0	11	517	0	0	20	0	27	0	14	18	0	0	42	966	32	0	25	0	70	0	0	0	0	0	0	19	481	0	12	0	867	392	778	50	0	0	30	176	121	0	20
Streptococcus sp. FDAARGOS_522	0	0	0	0	0	0	0	0	0	0	0	0	0	0	0	0	0	0	0	0	0	0	0	0	0	0	0	0	0	0	0	0	0	0	0	0	0	0	0	0	0	0	0	0	0	0	0	0	0
Streptococcus sp. I-G2	0	0	0	0	45	0	0	0	23	0	0	0	0	0	0	0	0	0	11	0	0	0	0	0	0	0	0	0	0	14	0	0	11	14	0	0	0	0	0	0	0	0	0	0	0	0	0	0	0
Streptococcus sp. I-P16	393	0	271	23	410	532	227	26	559	184	1213	70	0	1732	0	0	1920	16	585	0	0	341	0	78	640	198	11	106	591	15	0	0	37	240	22	18	15	97	208	372	1231	0	0	415	0	53	47	322	0
Streptococcus sp. LPB0220	871	8622	21	22318	7077	132	954	7988	911	131	13	5186	225	680	466	472	2045	1777	1305	0	11	77	0	3832	20	183	2388	2765	526	1414	4	3614	84	1037	2626	10635	2698	254	9466	823	1065	159	0	612	68	247	19	1290	957
Streptococcus sp. NPS 308	112	0	653	0	0	41	825	858	107	31	363	196	477	49	1485	0	951	341	54	0	1075	0	3940	2158	3475	495	167	111	659	0	0	55	1987	140	118	0	711	558	26	493	329	13	0	912	82	1665	156	115	113
Streptococcus sp. oral taxon 431	2106	3701	1582	165	233	3939	1893	1279	3506	1674	3510	1568	1150	3522	1470	0	1474	4921	297	0	1888	745	2521	1118	2965	3120	1915	3274	5447	186	0	195	1214	641	590	1170	1922	1054	1543	3190	2161	2319	0	994	930	452	1670	4243	2406
Streptococcus suis	0	0	0	15	12	0	11	0	0	0	0	28	0	0	0	0	39	0	0	0	0	0	0	0	0	0	0	17	0	0	0	13	0	0	11	0	0	12	10	0	11	0	0	0	0	0	14	30	0
Streptococcus thermophilus	13	0	0	0	12	0	0	14	0	0	0	0	0	13	0	0	0	0	24	0	0	0	0	0	0	0	54	0	0	0	0	0	0	0	29	0	0	16	72	0	28	0	0	0	25	0	0	24	33
Streptococcus vestibularis	0	0	0	0	0	0	0	0	0	0	0	0	0	0	0	0	0	13	0	0	0	0	0	0	0	0	12	0	0	0	0	0	0	0	50	0	0	0	28	0	0	0	0	0	0	0	0	0	0
Streptococcus viridans	507	168	0	0	328	0	479	19	52	29	0	1112	54	147	0	0	4523	1336	434	0	23	133	352	37	0	0	17	12	0	150	0	0	0	250	37	0	393	41	1726	480	0	0	867	0	0	19	13	564	417
Tannerella forsythia	0	39	0	0	0	0	0	0	0	0	0	0	21	0	37	0	143	0	0	0	0	0	0	0	22	14	0	0	0	0	0	15	26	0	28	0	0	0	0	0	0	0	0	17	0	125	0	0	11
Tannerella sp. oral taxon HOT-286	0	0	0	0	19	0	41	11	0	89	10	0	0	0	19	0	17	20	12	0	14	24	10	0	58	13	0	0	13	0	0	13	14	0	0	0	0	66	0	19	0	12	0	0	237	0	14	12	0
Treponema amylovorum	0	0	0	0	0	0	0	0	0	0	0	0	0	0	0	0	0	0	0	0	19	0	0	0	0	0	0	0	0	0	0	0	0	0	49	0	0	0	0	0	0	0	0	36	0	49	0	0	0
Treponema denticola	0	0	0	0	0	0	0	0	0	0	0	0	22	0	0	0	0	12	0	0	0	0	0	0	0	0	0	0	0	0	0	0	16	0	14	0	0	0	0	0	0	0	0	0	0	0	0	0	0
Treponema lecithinolyticum	0	0	0	0	0	0	0	0	0	0	0	0	0	0	0	0	0	0	0	0	0	0	0	0	0	0	0	0	0	0	0	0	0	0	0	0	0	0	0	0	0	0	0	0	0	0	0	0	0
Treponema maltophilum	0	0	0	0	0	0	0	0	0	10	0	0	0	0	0	0	0	0	0	0	0	0	0	0	0	0	0	0	0	0	0	0	0	0	0	0	0	0	0	0	0	0	0	0	0	0	0	0	0
Treponema medium	0	0	0	0	0	0	0	0	0	0	0	0	0	0	0	0	0	0	0	0	0	0	0	0	0	0	0	0	0	0	0	0	0	0	0	0	0	0	0	0	0	0	0	0	0	0	0	0	0
Treponema putidum	0	0	0	0	0	0	0	0	0	0	0	0	0	0	26	0	0	0	0	0	32	0	0	0	0	0	0	0	0	0	0	0	0	0	0	0	0	0	0	0	0	0	0	32	0	0	0	0	0
Treponema socranskii	0	0	0	0	0	0	0	0	0	0	0	0	0	0	0	0	0	0	0	0	0	0	0	0	10	0	0	0	0	0	0	0	0	0	26	0	0	0	0	0	0	0	0	0	0	13	0	0	0
Treponema sp. OMZ 838	0	0	0	0	0	0	24	10	0	12	0	0	12	0	42	0	0	19	0	0	43	11	0	0	0	0	0	0	0	0	0	0	0	0	18	10	0	0	0	0	20	0	0	57	0	65	0	0	0
Treponema succinifaciens	0	0	0	0	0	0	0	0	0	0	0	0	0	0	0	0	0	0	0	0	0	0	0	0	0	0	0	0	0	0	0	0	0	0	0	0	0	0	0	0	0	0	0	20	0	0	0	0	0
Veillonella atypica	234	187	0	204	61	42	1522	1127	108	212	206	0	93	263	0	51	0	589	1074	0	0	78	42	391	189	42	3329	840	0	1200	0	310	27	1003	562	1027	584	538	254	0	2287	24	0	216	238	337	33	1495	1419
Veillonella criceti	0	0	0	0	0	0	0	0	0	0	0	0	0	0	0	0	0	0	0	0	0	0	0	0	0	0	0	0	0	0	0	0	0	0	0	0	0	0	0	0	0	0	0	22	0	0	12	0	0
Veillonella denticariosi	0	0	0	0	0	0	0	0	0	0	0	0	0	0	0	0	0	0	0	0	0	0	0	0	0	0	10	0	0	0	0	0	0	0	0	0	0	0	0	0	0	0	0	0	0	0	0	0	0
Veillonella dispar	1284	1956	70	6779	122	288	3611	4090	496	886	807	158	249	1227	2020	53	0	2989	4903	0	298	543	44	3233	291	755	6193	4110	16	3238	0	2224	391	2131	2417	9751	2939	3749	3594	0	4741	109	0	762	651	1523	711	4464	5827
Veillonella infantium	0	0	0	14	0	0	0	0	0	0	0	0	0	0	0	0	0	0	0	0	0	0	0	0	0	0	0	0	0	0	0	0	0	0	10	14	0	11	0	0	0	0	0	0	0	0	0	0	0
Veillonella parvula	678	1354	1111	2203	83	2209	1181	1447	1057	1624	745	129	997	4186	8417	3020	24	1118	1038	0	2018	1713	1763	1417	3314	1041	1483	572	1596	2210	0	1367	2753	605	2290	3813	899	1761	304	199	4636	971	6583	1152	2733	1787	1736	1224	1556
Veillonella ratti	0	0	0	0	0	0	0	0	0	0	0	0	19	0	30	0	0	0	0	0	0	0	0	0	247	0	0	0	0	12	0	0	24	24	0	0	16	0	12	0	286	0	0	358	0	0	75	0	94
Veillonella rodentium	0	0	0	0	0	0	0	30	0	0	0	0	0	0	15	0	0	0	0	0	11	0	0	0	0	0	26	20	0	0	0	0	0	0	0	14	0	0	0	0	11	0	16	0	14	0	0	0	12
Veillonella rogosae	0	0	0	0	0	12	0	0	0	0	0	0	0	0	0	0	0	0	0	0	0	0	0	0	0	0	0	0	0	0	0	0	0	0	0	0	0	0	0	0	0	0	0	0	0	0	0	0	0
Veillonella tobetsuensis	0	0	0	0	0	0	0	0	0	353	0	0	0	0	805	0	0	0	284	0	118	270	0	0	72	28	0	0	36	57	0	0	246	0	0	0	0	211	0	0	14	0	0	0	0	0	371	0	0
Williamwhitmania taraxaci	0	0	0	0	0	0	0	0	0	0	0	0	0	0	0	0	0	0	0	0	0	0	0	0	0	0	0	0	0	0	0	0	0	0	0	0	0	0	0	0	0	0	0	0	0	0	0	0	0
[Eubacterium] brachy	10	0	0	0	21	0	26	0	0	0	0	83	57	0	0	0	187	0	10	0	32	11	0	0	33	0	0	18	0	0	0	0	18	0	55	0	0	11	0	12	52	0	0	20	0	14	0	12	10
[Eubacterium] infirmum	0	0	0	0	0	0	0	0	0	0	0	0	0	0	0	0	32	0	0	0	0	15	14	0	0	0	0	0	0	0	0	0	0	0	113	0	0	0	0	0	16	10	0	0	0	24	0	0	0
[Eubacterium] minutum	0	0	0	0	0	0	0	0	0	0	0	0	0	0	0	0	0	0	0	0	0	0	0	0	0	0	0	0	0	0	0	0	0	0	23	0	0	0	0	0	0	0	0	0	0	0	0	0	0
[Eubacterium] nodatum	0	0	0	0	0	0	0	0	0	0	0	0	28	0	0	0	99	0	0	0	0	0	0	0	0	0	0	0	0	0	0	0	14	0	12	0	0	0	0	0	0	0	0	0	0	0	0	0	0
[Eubacterium] saphenum	0	0	0	0	0	0	0	0	0	0	0	0	0	0	0	0	0	0	0	0	0	0	0	0	0	0	0	0	0	0	0	0	0	0	0	0	0	0	0	0	0	0	0	36	0	0	0	0	0
[Eubacterium] sulci	777	0	168	0	0	66	164	0	51	288	303	0	18	122	514	0	54	86	324	0	219	74	452	648	190	455	0	0	43	0	0	0	257	34	211	0	159	535	0	563	63	36	0	74	367	20	108	63	328
[Eubacterium] yurii	0	0	24	0	0	0	0	0	0	11	22	0	0	0	53	0	0	0	0	0	169	0	96	0	0	0	0	0	97	0	0	0	0	0	0	0	0	0	0	0	29	0	0	16	0	26	0	0	16
[Ruminococcus] gnavus	0	0	0	0	0	0	0	0	0	0	0	0	0	0	0	0	0	0	0	0	0	0	0	0	0	0	0	0	0	0	0	0	0	0	0	0	0	0	0	0	0	0	0	0	0	0	0	0	0
unassigned	3	3	4	4	10	2	6	4	1	8	4	3	7	4	1	1	5	8	1	2	14	5	8	12	21	0	0	1	7	2	0	5	4	1	3	2	7	2	1	1	5	3	0	3	2	14	5	7	2
[truncated: 47 more columns]
